# Supplementary material for: New and poorly known Holarctic species of Boletina Staeger, 1840 (Diptera, Mycetophilidae)
Source: Biodivers Data J. 2016 Jan 18;(4):e7218. doi: 10.3897/BDJ.4.e7218 (PMC4759439; doi:10.3897/BDJ.4.e7218)
Supplement: XML Treatment for Boletina valteri [file BDJ.4.e7218-treatment1.xml]

<!DOCTYPE tp:taxon-treatment
  PUBLIC "-//TaxonX//DTD Taxonomic Treatment Publishing DTD v0 20100105//EN" "tax-treatment-NSO.dtd">
<tp:taxon-treatment xmlns:tp="http://www.plazi.org/taxpub"><tp:treatment-meta><mixed-citation publication-type="journal"><person-group><name><surname>Salmela</surname><given-names>Jukka</given-names></name><name><surname>Suuronen</surname><given-names>Anna</given-names></name><name><surname>Kaunisto</surname><given-names>Kari M</given-names></name></person-group><article-title>New and poorly known Holarctic species of <italic><tp:taxon-name><tp:taxon-name-part taxon-name-part-type="genus">Boletina</tp:taxon-name-part></tp:taxon-name></italic> Staeger, 1840 (<tp:taxon-name><tp:taxon-name-part taxon-name-part-type="order">Diptera</tp:taxon-name-part></tp:taxon-name>, <tp:taxon-name><tp:taxon-name-part taxon-name-part-type="family">Mycetophilidae</tp:taxon-name-part></tp:taxon-name>)</article-title><source>Biodivers Data J</source><day>18</day><month>1</month><year>2016</year><volume>2016</volume><issue>4</issue><pub-id pub-id-type="doi">10.3897/BDJ.4.e7218</pub-id></mixed-citation></tp:treatment-meta><tp:nomenclature><tp:taxon-name><tp:taxon-name-part taxon-name-part-type="genus">Boletina</tp:taxon-name-part> <tp:taxon-name-part taxon-name-part-type="species">valteri</tp:taxon-name-part><object-id xmlns:xlink="http://www.w3.org/1999/xlink" content-type="zoobank" xlink:type="simple" object-id-type="ZooBank">urn:lsid:zoobank.org:act:47F834BD-35BA-4898-BD06-4EDAED1D6FE0</object-id></tp:taxon-name><tp:taxon-authority>Salmela</tp:taxon-authority><tp:taxon-status xmlns:xlink="http://www.w3.org/1999/xlink" xlink:type="simple">sp. n.</tp:taxon-status></tp:nomenclature><tp:treatment-sec sec-type="materials"><title>Materials</title><list list-type="alpha-lower" list-content="occurrences"><list-item><p><bold>Type status:</bold> <named-content xmlns:xlink="http://www.w3.org/1999/xlink" content-type="dwc:typeStatus" xlink:type="simple">Holotype</named-content>. <bold>Occurrence:</bold> catalogNumber: <named-content xmlns:xlink="http://www.w3.org/1999/xlink" content-type="dwc:catalogNumber" xlink:type="simple">DIPT-JS-2014-0197</named-content>; recordedBy: <named-content xmlns:xlink="http://www.w3.org/1999/xlink" content-type="dwc:recordedBy" xlink:type="simple">J. Salmela</named-content>; individualCount: <named-content xmlns:xlink="http://www.w3.org/1999/xlink" content-type="dwc:individualCount" xlink:type="simple">1</named-content>; sex: <named-content xmlns:xlink="http://www.w3.org/1999/xlink" content-type="dwc:sex" xlink:type="simple">male</named-content>; <bold>Location:</bold> country: <named-content xmlns:xlink="http://www.w3.org/1999/xlink" content-type="dwc:country" xlink:type="simple">Finland</named-content>; stateProvince: <named-content xmlns:xlink="http://www.w3.org/1999/xlink" content-type="dwc:stateProvince" xlink:type="simple">Lapponia kemensis pars orientalis</named-content>; verbatimLocality: <named-content xmlns:xlink="http://www.w3.org/1999/xlink" content-type="dwc:verbatimLocality" xlink:type="simple">Sodankylä, Pomokaira-Tenniöaapa Mire Conservation Area, Syväkuru</named-content>; verbatimLatitude: <named-content xmlns:xlink="http://www.w3.org/1999/xlink" content-type="dwc:verbatimLatitude" xlink:type="simple">67.8717</named-content>; verbatimLongitude: <named-content xmlns:xlink="http://www.w3.org/1999/xlink" content-type="dwc:verbatimLongitude" xlink:type="simple">26.2127</named-content>; verbatimCoordinateSystem: <named-content xmlns:xlink="http://www.w3.org/1999/xlink" content-type="dwc:verbatimCoordinateSystem" xlink:type="simple">decimal degrees</named-content>; verbatimSRS: <named-content xmlns:xlink="http://www.w3.org/1999/xlink" content-type="dwc:verbatimSRS" xlink:type="simple">WGS84</named-content>; <bold>Event:</bold> samplingProtocol: <named-content xmlns:xlink="http://www.w3.org/1999/xlink" content-type="dwc:samplingProtocol" xlink:type="simple">Malaise trap</named-content>; eventDate: <named-content xmlns:xlink="http://www.w3.org/1999/xlink" content-type="dwc:eventDate" xlink:type="simple">2013-6-11/7-10</named-content>; habitat: <named-content xmlns:xlink="http://www.w3.org/1999/xlink" content-type="dwc:habitat" xlink:type="simple"><tp:taxon-name><tp:taxon-name-part taxon-name-part-type="genus">Salix</tp:taxon-name-part></tp:taxon-name> swamp with seepages</named-content>; <bold>Record Level:</bold> institutionCode: <named-content xmlns:xlink="http://www.w3.org/1999/xlink" content-type="dwc:institutionCode" xlink:type="simple">ZMUT</named-content></p></list-item></list></tp:treatment-sec><tp:treatment-sec sec-type="Description"><title>Description</title><p>Head dark brown–black, mouthparts brown. Palpomeres 1–3 brownish, 4–5 lighter. Scape, pedicel and flagellomeres dark-brown (six basal flagellomeres present, Fig. <xref ref-type="fig" rid="F1927518">2</xref><xref ref-type="fig" rid="F1927523">a</xref>). Scutum dark-brown, laterally brown, with scattered light setae. Pleura brown, mediotergite, laterotergite, anepimeron, anepisternum and preepisternum glabrous. Coxae, femora and tibiae yellow, trochanters infuscated, tarsomeres brown, claws black. Mid-legs missing. Wing length 2.8 mm. Sc1, Sc2, Rs, ta, tb and M-stem bare, M1, M2, CuA1, CuA2 setose on ventral surface, stem of CuA bearing a few setae distally. Sc1 ending in costa above Rs. Costa extending beyond tip of R5 to approximately 1/3 of the distance between R5 and M1 (Fig. <xref ref-type="fig" rid="F1927518">2</xref><xref ref-type="fig" rid="F1927523">a</xref>). Base of posterior fork a little beyond base of M-stem. Halteres pale. Abdominal tergites and sternites brown, bearing light hairs. 9th tergite brown. Cercus with three combs (i.e. rows of dark-brown, stout setae): proximal row with 13–15, mid row with 17–18 and distal row with 11 setae; distal setae longer than mid or proximal setae (Fig. <xref ref-type="fig" rid="F1927518">2</xref><xref ref-type="fig" rid="F1927524">b</xref>). Sternal submedian appendages of gonocoxites as in Fig. <xref ref-type="fig" rid="F1927525">3</xref><xref ref-type="fig" rid="F1927530">a</xref>; there is a an accessory structure between submedian appendages, having a distinct U-shaped median notch (Fig. <xref ref-type="fig" rid="F1927587">4</xref>). Lobe of gonostylus pointed, bearing two black apical setae (Fig. <xref ref-type="fig" rid="F1927525">3</xref><xref ref-type="fig" rid="F1927530">a</xref>, <xref ref-type="fig" rid="F1927531">b</xref>, <xref ref-type="fig" rid="F1927532">c</xref>). Parameres almost straight (apices slightly bent), rather long and thin, tapering toward apices (Fig. <xref ref-type="fig" rid="F1927525">3</xref><xref ref-type="fig" rid="F1927533">d</xref>, <xref ref-type="fig" rid="F1927534">e</xref>, <xref ref-type="fig" rid="F1927535">f</xref>). Aedeagus in lateral view with a blunt tip (Fig. <xref ref-type="fig" rid="F1927525">3</xref><xref ref-type="fig" rid="F1927535">f</xref>), ejaculatory apodemes as in Fig. <xref ref-type="fig" rid="F1927525">3</xref><xref ref-type="fig" rid="F1927533">d</xref>, <xref ref-type="fig" rid="F1927534">e</xref>, <xref ref-type="fig" rid="F1927535">f</xref>.</p></tp:treatment-sec><tp:treatment-sec sec-type="Diagnosis"><title>Diagnosis</title><p>A small <italic><tp:taxon-name><tp:taxon-name-part taxon-name-part-type="genus">Boletina</tp:taxon-name-part></tp:taxon-name></italic> species with unpatterned wings and a monochromatic abdomen. The cercus has three rows of stout setae, and the parameres are long and thin. The lobe of gonostylus is pointed. The new species is externally somewhat similar to <italic><tp:taxon-name><tp:taxon-name-part taxon-name-part-type="genus">B.</tp:taxon-name-part> <tp:taxon-name-part taxon-name-part-type="species">pallidula</tp:taxon-name-part></tp:taxon-name></italic> Edwards, but that species has two rows of setae on cercus and shorter inner branch of gonostylus.</p></tp:treatment-sec><tp:treatment-sec sec-type="Etymology"><title>Etymology</title><p>The species is named after Valter Keltikangas (1905-1990), Finnish forest researcher and professor. In his famous novel "<italic>Seitsemän tuntia erämaata</italic>" (1977) he recollected his expedition to the vast mires and forests of Pomokaira, the type locality of the new species. The name of the new species is a genitive.</p></tp:treatment-sec><tp:treatment-sec sec-type="Distribution"><title>Distribution</title><p>European, so far only known from central Finnish Lapland.</p></tp:treatment-sec><tp:treatment-sec sec-type="Ecology"><title>Ecology</title><p>The type locality is a <italic><tp:taxon-name><tp:taxon-name-part taxon-name-part-type="genus">Salix</tp:taxon-name-part></tp:taxon-name></italic> swamp with meso-eutrophic groundwater seepages, surrounded by an old-growth boreal forest, dominated by spruce (<tp:taxon-name><tp:taxon-name-part taxon-name-part-type="genus">Picea</tp:taxon-name-part> <tp:taxon-name-part taxon-name-part-type="species">abies</tp:taxon-name-part> <tp:taxon-name-part taxon-name-part-type="infraspecific-rank">ssp.</tp:taxon-name-part> <tp:taxon-name-part taxon-name-part-type="subspecies">obovata</tp:taxon-name-part></tp:taxon-name>), birch (<italic><tp:taxon-name><tp:taxon-name-part taxon-name-part-type="genus">Betula</tp:taxon-name-part></tp:taxon-name></italic> sp.), and bilberry (<italic><tp:taxon-name><tp:taxon-name-part taxon-name-part-type="genus">Vaccinium</tp:taxon-name-part> <tp:taxon-name-part taxon-name-part-type="species">myrtillus</tp:taxon-name-part></tp:taxon-name></italic>) on the ground layer.</p></tp:treatment-sec><tp:treatment-sec sec-type="Taxon discussion"><title>Taxon discussion</title><p>The new species seems to be quite isolated from other known species of the genus. It has relatively short antennal flagellomeres (length:width ratio of the 2nd flagellomere is 2), long and straight parameres and inconspicuous parameral apodemes. The parameres are also moveable in their bases. The basal, paired projections of the aedeagal complex are here considered as ejaculatory apodemes. Even more striking is the presence of an accessory structure lying close to sternal submedian appendages of gonocoxites. This structure is perhaps a part of aedeagal complex, a highly specialized organ derived from ventrodistal sclerites of aedeagus. The new species is somewhat similar to <italic><tp:taxon-name><tp:taxon-name-part taxon-name-part-type="genus">B.</tp:taxon-name-part> <tp:taxon-name-part taxon-name-part-type="species">pallidula</tp:taxon-name-part></tp:taxon-name></italic>, but in addition to the diffrences in male genitalia given above, <italic><tp:taxon-name><tp:taxon-name-part taxon-name-part-type="genus">B.</tp:taxon-name-part> <tp:taxon-name-part taxon-name-part-type="species">pallidula</tp:taxon-name-part></tp:taxon-name></italic> has lighter body coloration, slightly longer flagellomeres and is lacking vein Sc2.</p></tp:treatment-sec><tp:treatment-sec><!--Section generated to contain objects referenced in tp:taxon-treatment.--><fig-group id="F1927518" position="float" orientation="portrait"><caption><p><italic><tp:taxon-name><tp:taxon-name-part taxon-name-part-type="genus">Boletina</tp:taxon-name-part> <tp:taxon-name-part taxon-name-part-type="species">valteri</tp:taxon-name-part></tp:taxon-name></italic> Salmela sp.n., holotype male.</p></caption><fig id="F1927523" position="float" orientation="portrait"><label>Figure 2a.</label><caption><p>Habitus, lateral view.</p></caption><graphic xmlns:xlink="http://www.w3.org/1999/xlink" xlink:href="biodiversity_data_journal-4-e7218-g002_a.png" xlink:type="simple" position="float" orientation="portrait" id="oo_58686.png"/></fig><fig id="F1927524" position="float" orientation="portrait"><label>Figure 2b.</label><caption><p>9th tergite and cerci, dorsal view.</p></caption><graphic xmlns:xlink="http://www.w3.org/1999/xlink" xlink:href="biodiversity_data_journal-4-e7218-g002_b.png" xlink:type="simple" position="float" orientation="portrait" id="oo_58687.png"/></fig></fig-group><fig id="F1927523" position="float" orientation="portrait"><label>Figure 2a.</label><caption><p>Habitus, lateral view.</p></caption><graphic xmlns:xlink="http://www.w3.org/1999/xlink" xlink:href="biodiversity_data_journal-4-e7218-g002_a.png" xlink:type="simple" position="float" orientation="portrait" id="oo_58686.png"/></fig><fig id="F1927524" position="float" orientation="portrait"><label>Figure 2b.</label><caption><p>9th tergite and cerci, dorsal view.</p></caption><graphic xmlns:xlink="http://www.w3.org/1999/xlink" xlink:href="biodiversity_data_journal-4-e7218-g002_b.png" xlink:type="simple" position="float" orientation="portrait" id="oo_58687.png"/></fig><fig-group id="F1927525" position="float" orientation="portrait"><caption><p><italic><tp:taxon-name><tp:taxon-name-part taxon-name-part-type="genus">Boletina</tp:taxon-name-part> <tp:taxon-name-part taxon-name-part-type="species">valteri</tp:taxon-name-part></tp:taxon-name></italic> Salmela sp.n., holotype male, details of hypopygium. Abbreviations: aed=aedeagus, ej ap=ejaculatory apodeme, par ap=parameral apodeme, par=paramere.</p></caption><fig id="F1927530" position="float" orientation="portrait"><label>Figure 3a.</label><caption><p>Hypopygium, dorsal view.</p></caption><graphic xmlns:xlink="http://www.w3.org/1999/xlink" xlink:href="biodiversity_data_journal-4-e7218-g003_a.png" xlink:type="simple" position="float" orientation="portrait" id="oo_58688.png"/></fig><fig id="F1927531" position="float" orientation="portrait"><label>Figure 3b.</label><caption><p>Hypopygium, ventral view.</p></caption><graphic xmlns:xlink="http://www.w3.org/1999/xlink" xlink:href="biodiversity_data_journal-4-e7218-g003_b.png" xlink:type="simple" position="float" orientation="portrait" id="oo_58689.png"/></fig><fig id="F1927532" position="float" orientation="portrait"><label>Figure 3c.</label><caption><p>Gonostylus, dorsal view.</p></caption><graphic xmlns:xlink="http://www.w3.org/1999/xlink" xlink:href="biodiversity_data_journal-4-e7218-g003_c.png" xlink:type="simple" position="float" orientation="portrait" id="oo_58690.png"/></fig><fig id="F1927533" position="float" orientation="portrait"><label>Figure 3d.</label><caption><p>Aedeagal complex, dorsal view.</p></caption><graphic xmlns:xlink="http://www.w3.org/1999/xlink" xlink:href="biodiversity_data_journal-4-e7218-g003_d.png" xlink:type="simple" position="float" orientation="portrait" id="oo_59301.png"/></fig><fig id="F1927534" position="float" orientation="portrait"><label>Figure 3e.</label><caption><p>Aedeagal complex, ventral view.</p></caption><graphic xmlns:xlink="http://www.w3.org/1999/xlink" xlink:href="biodiversity_data_journal-4-e7218-g003_e.png" xlink:type="simple" position="float" orientation="portrait" id="oo_59302.png"/></fig><fig id="F1927535" position="float" orientation="portrait"><label>Figure 3f.</label><caption><p>Aedeagal complex, lateral view.</p></caption><graphic xmlns:xlink="http://www.w3.org/1999/xlink" xlink:href="biodiversity_data_journal-4-e7218-g003_f.png" xlink:type="simple" position="float" orientation="portrait" id="oo_59303.png"/></fig></fig-group><fig id="F1927530" position="float" orientation="portrait"><label>Figure 3a.</label><caption><p>Hypopygium, dorsal view.</p></caption><graphic xmlns:xlink="http://www.w3.org/1999/xlink" xlink:href="biodiversity_data_journal-4-e7218-g003_a.png" xlink:type="simple" position="float" orientation="portrait" id="oo_58688.png"/></fig><fig id="F1927587" position="float" orientation="portrait"><label>Figure 4.</label><caption><p><italic><tp:taxon-name><tp:taxon-name-part taxon-name-part-type="genus">Boletina</tp:taxon-name-part> <tp:taxon-name-part taxon-name-part-type="species">valteri</tp:taxon-name-part></tp:taxon-name></italic> Salmela sp.n., holotype male, a chitinized structure between submedian appendages of gonocoxites. Edges of this structure are clarified with dots.</p></caption><graphic xmlns:xlink="http://www.w3.org/1999/xlink" xlink:href="biodiversity_data_journal-4-e7218-g004.png" position="float" id="oo_58696.png" orientation="portrait" xlink:type="simple"/></fig><fig id="F1927531" position="float" orientation="portrait"><label>Figure 3b.</label><caption><p>Hypopygium, ventral view.</p></caption><graphic xmlns:xlink="http://www.w3.org/1999/xlink" xlink:href="biodiversity_data_journal-4-e7218-g003_b.png" xlink:type="simple" position="float" orientation="portrait" id="oo_58689.png"/></fig><fig id="F1927532" position="float" orientation="portrait"><label>Figure 3c.</label><caption><p>Gonostylus, dorsal view.</p></caption><graphic xmlns:xlink="http://www.w3.org/1999/xlink" xlink:href="biodiversity_data_journal-4-e7218-g003_c.png" xlink:type="simple" position="float" orientation="portrait" id="oo_58690.png"/></fig><fig id="F1927533" position="float" orientation="portrait"><label>Figure 3d.</label><caption><p>Aedeagal complex, dorsal view.</p></caption><graphic xmlns:xlink="http://www.w3.org/1999/xlink" xlink:href="biodiversity_data_journal-4-e7218-g003_d.png" xlink:type="simple" position="float" orientation="portrait" id="oo_59301.png"/></fig><fig id="F1927534" position="float" orientation="portrait"><label>Figure 3e.</label><caption><p>Aedeagal complex, ventral view.</p></caption><graphic xmlns:xlink="http://www.w3.org/1999/xlink" xlink:href="biodiversity_data_journal-4-e7218-g003_e.png" xlink:type="simple" position="float" orientation="portrait" id="oo_59302.png"/></fig><fig id="F1927535" position="float" orientation="portrait"><label>Figure 3f.</label><caption><p>Aedeagal complex, lateral view.</p></caption><graphic xmlns:xlink="http://www.w3.org/1999/xlink" xlink:href="biodiversity_data_journal-4-e7218-g003_f.png" xlink:type="simple" position="float" orientation="portrait" id="oo_59303.png"/></fig></tp:treatment-sec></tp:taxon-treatment>
