# Supplementary material for: New and poorly known Holarctic species of Boletina Staeger, 1840 (Diptera, Mycetophilidae)
Source: Biodivers Data J. 2016 Jan 18;(4):e7218. doi: 10.3897/BDJ.4.e7218 (PMC4759439; doi:10.3897/BDJ.4.e7218)
Supplement: XML Treatment for Boletina kullervoi [file BDJ.4.e7218-treatment2.xml]

<!DOCTYPE tp:taxon-treatment
  PUBLIC "-//TaxonX//DTD Taxonomic Treatment Publishing DTD v0 20100105//EN" "tax-treatment-NSO.dtd">
<tp:taxon-treatment xmlns:tp="http://www.plazi.org/taxpub"><tp:treatment-meta><mixed-citation publication-type="journal"><person-group><name><surname>Salmela</surname><given-names>Jukka</given-names></name><name><surname>Suuronen</surname><given-names>Anna</given-names></name><name><surname>Kaunisto</surname><given-names>Kari M</given-names></name></person-group><article-title>New and poorly known Holarctic species of <italic><tp:taxon-name><tp:taxon-name-part taxon-name-part-type="genus">Boletina</tp:taxon-name-part></tp:taxon-name></italic> Staeger, 1840 (<tp:taxon-name><tp:taxon-name-part taxon-name-part-type="order">Diptera</tp:taxon-name-part></tp:taxon-name>, <tp:taxon-name><tp:taxon-name-part taxon-name-part-type="family">Mycetophilidae</tp:taxon-name-part></tp:taxon-name>)</article-title><source>Biodivers Data J</source><day>18</day><month>1</month><year>2016</year><volume>2016</volume><issue>4</issue><pub-id pub-id-type="doi">10.3897/BDJ.4.e7218</pub-id></mixed-citation></tp:treatment-meta><tp:nomenclature><tp:taxon-name><tp:taxon-name-part taxon-name-part-type="genus">Boletina</tp:taxon-name-part> <tp:taxon-name-part taxon-name-part-type="species">kullervoi</tp:taxon-name-part><object-id xmlns:xlink="http://www.w3.org/1999/xlink" content-type="zoobank" xlink:type="simple" object-id-type="ZooBank">urn:lsid:zoobank.org:act:9ECA0B70-AB7E-4E3D-92EA-876ED14CB061</object-id></tp:taxon-name><tp:taxon-authority>Salmela</tp:taxon-authority><tp:taxon-status xmlns:xlink="http://www.w3.org/1999/xlink" xlink:type="simple">sp. n.</tp:taxon-status></tp:nomenclature><tp:treatment-sec sec-type="materials"><title>Materials</title><list list-type="alpha-lower" list-content="occurrences"><list-item><p><bold>Type status:</bold> <named-content xmlns:xlink="http://www.w3.org/1999/xlink" content-type="dwc:typeStatus" xlink:type="simple">Holotype</named-content>. <bold>Occurrence:</bold> catalogNumber: <named-content xmlns:xlink="http://www.w3.org/1999/xlink" content-type="dwc:catalogNumber" xlink:type="simple">MYCE-JS-2013-0148</named-content>; recordedBy: <named-content xmlns:xlink="http://www.w3.org/1999/xlink" content-type="dwc:recordedBy" xlink:type="simple">J. Salmela</named-content>; individualCount: <named-content xmlns:xlink="http://www.w3.org/1999/xlink" content-type="dwc:individualCount" xlink:type="simple">1</named-content>; sex: <named-content xmlns:xlink="http://www.w3.org/1999/xlink" content-type="dwc:sex" xlink:type="simple">male</named-content>; <bold>Location:</bold> country: <named-content xmlns:xlink="http://www.w3.org/1999/xlink" content-type="dwc:country" xlink:type="simple">Finland</named-content>; stateProvince: <named-content xmlns:xlink="http://www.w3.org/1999/xlink" content-type="dwc:stateProvince" xlink:type="simple">Lapponia kemensis pars orientalis</named-content>; verbatimLocality: <named-content xmlns:xlink="http://www.w3.org/1999/xlink" content-type="dwc:verbatimLocality" xlink:type="simple">Savukoski, Törmäoja</named-content>; verbatimLatitude: <named-content xmlns:xlink="http://www.w3.org/1999/xlink" content-type="dwc:verbatimLatitude" xlink:type="simple">67.8468</named-content>; verbatimLongitude: <named-content xmlns:xlink="http://www.w3.org/1999/xlink" content-type="dwc:verbatimLongitude" xlink:type="simple">29.4724</named-content>; verbatimCoordinateSystem: <named-content xmlns:xlink="http://www.w3.org/1999/xlink" content-type="dwc:verbatimCoordinateSystem" xlink:type="simple">decimal degrees</named-content>; verbatimSRS: <named-content xmlns:xlink="http://www.w3.org/1999/xlink" content-type="dwc:verbatimSRS" xlink:type="simple">WGS84</named-content>; <bold>Event:</bold> samplingProtocol: <named-content xmlns:xlink="http://www.w3.org/1999/xlink" content-type="dwc:samplingProtocol" xlink:type="simple">Malaise trap</named-content>; eventDate: <named-content xmlns:xlink="http://www.w3.org/1999/xlink" content-type="dwc:eventDate" xlink:type="simple">2012-8-16/9-18</named-content>; habitat: <named-content xmlns:xlink="http://www.w3.org/1999/xlink" content-type="dwc:habitat" xlink:type="simple">spring, young deciduous forest</named-content>; <bold>Record Level:</bold> institutionCode: <named-content xmlns:xlink="http://www.w3.org/1999/xlink" content-type="dwc:institutionCode" xlink:type="simple">ZMUT</named-content></p></list-item><list-item><p><bold>Type status:</bold> <named-content xmlns:xlink="http://www.w3.org/1999/xlink" content-type="dwc:typeStatus" xlink:type="simple">Paratype</named-content>. <bold>Occurrence:</bold> catalogNumber: <named-content xmlns:xlink="http://www.w3.org/1999/xlink" content-type="dwc:catalogNumber" xlink:type="simple">DIPT-JS-2014-0109</named-content>; recordedBy: <named-content xmlns:xlink="http://www.w3.org/1999/xlink" content-type="dwc:recordedBy" xlink:type="simple">J. Salmela</named-content>; individualCount: <named-content xmlns:xlink="http://www.w3.org/1999/xlink" content-type="dwc:individualCount" xlink:type="simple">1</named-content>; sex: <named-content xmlns:xlink="http://www.w3.org/1999/xlink" content-type="dwc:sex" xlink:type="simple">male</named-content>; <bold>Location:</bold> country: <named-content xmlns:xlink="http://www.w3.org/1999/xlink" content-type="dwc:country" xlink:type="simple">Finland</named-content>; stateProvince: <named-content xmlns:xlink="http://www.w3.org/1999/xlink" content-type="dwc:stateProvince" xlink:type="simple">Regio kuusamoensis</named-content>; verbatimLocality: <named-content xmlns:xlink="http://www.w3.org/1999/xlink" content-type="dwc:verbatimLocality" xlink:type="simple">Salla, Värriö Strict Nature Reserve, Kuntasjoki</named-content>; verbatimLatitude: <named-content xmlns:xlink="http://www.w3.org/1999/xlink" content-type="dwc:verbatimLatitude" xlink:type="simple">67.7494</named-content>; verbatimLongitude: <named-content xmlns:xlink="http://www.w3.org/1999/xlink" content-type="dwc:verbatimLongitude" xlink:type="simple">29.6168</named-content>; verbatimCoordinateSystem: <named-content xmlns:xlink="http://www.w3.org/1999/xlink" content-type="dwc:verbatimCoordinateSystem" xlink:type="simple">decimal degrees</named-content>; verbatimSRS: <named-content xmlns:xlink="http://www.w3.org/1999/xlink" content-type="dwc:verbatimSRS" xlink:type="simple">WGS84</named-content>; <bold>Event:</bold> samplingProtocol: <named-content xmlns:xlink="http://www.w3.org/1999/xlink" content-type="dwc:samplingProtocol" xlink:type="simple">Malaise trap</named-content>; eventDate: <named-content xmlns:xlink="http://www.w3.org/1999/xlink" content-type="dwc:eventDate" xlink:type="simple">2013-7-29/9-19</named-content>; habitat: <named-content xmlns:xlink="http://www.w3.org/1999/xlink" content-type="dwc:habitat" xlink:type="simple">headwater stream, old-growth boreal forest</named-content>; <bold>Record Level:</bold> institutionCode: <named-content xmlns:xlink="http://www.w3.org/1999/xlink" content-type="dwc:institutionCode" xlink:type="simple">JES</named-content></p></list-item><list-item><p><bold>Type status:</bold> <named-content xmlns:xlink="http://www.w3.org/1999/xlink" content-type="dwc:typeStatus" xlink:type="simple">Paratype</named-content>. <bold>Occurrence:</bold> catalogNumber: <named-content xmlns:xlink="http://www.w3.org/1999/xlink" content-type="dwc:catalogNumber" xlink:type="simple">DIPT-JS-2015-0341</named-content>; recordedBy: <named-content xmlns:xlink="http://www.w3.org/1999/xlink" content-type="dwc:recordedBy" xlink:type="simple">J. Salmela</named-content>; individualCount: <named-content xmlns:xlink="http://www.w3.org/1999/xlink" content-type="dwc:individualCount" xlink:type="simple">1</named-content>; sex: <named-content xmlns:xlink="http://www.w3.org/1999/xlink" content-type="dwc:sex" xlink:type="simple">male</named-content>; <bold>Location:</bold> country: <named-content xmlns:xlink="http://www.w3.org/1999/xlink" content-type="dwc:country" xlink:type="simple">Finland</named-content>; stateProvince: <named-content xmlns:xlink="http://www.w3.org/1999/xlink" content-type="dwc:stateProvince" xlink:type="simple">Lapponia kemensis pars orientalis</named-content>; verbatimLocality: <named-content xmlns:xlink="http://www.w3.org/1999/xlink" content-type="dwc:verbatimLocality" xlink:type="simple">Savukoski, Törmäoja</named-content>; verbatimLatitude: <named-content xmlns:xlink="http://www.w3.org/1999/xlink" content-type="dwc:verbatimLatitude" xlink:type="simple">67.8468</named-content>; verbatimLongitude: <named-content xmlns:xlink="http://www.w3.org/1999/xlink" content-type="dwc:verbatimLongitude" xlink:type="simple">29.4724</named-content>; verbatimCoordinateSystem: <named-content xmlns:xlink="http://www.w3.org/1999/xlink" content-type="dwc:verbatimCoordinateSystem" xlink:type="simple">decimal degrees</named-content>; verbatimSRS: <named-content xmlns:xlink="http://www.w3.org/1999/xlink" content-type="dwc:verbatimSRS" xlink:type="simple">WGS84</named-content>; <bold>Event:</bold> samplingProtocol: <named-content xmlns:xlink="http://www.w3.org/1999/xlink" content-type="dwc:samplingProtocol" xlink:type="simple">Malaise trap</named-content>; eventDate: <named-content xmlns:xlink="http://www.w3.org/1999/xlink" content-type="dwc:eventDate" xlink:type="simple">2012-8-16/9-18</named-content>; habitat: <named-content xmlns:xlink="http://www.w3.org/1999/xlink" content-type="dwc:habitat" xlink:type="simple">spring, young deciduous forest</named-content>; <bold>Record Level:</bold> institutionCode: <named-content xmlns:xlink="http://www.w3.org/1999/xlink" content-type="dwc:institutionCode" xlink:type="simple">JES</named-content></p></list-item></list></tp:treatment-sec><tp:treatment-sec sec-type="Description"><title>Description</title><p>Head black, mouthparts dark-brown (Fig. <xref ref-type="fig" rid="F1927664">5</xref>). Palpomeres 1–3 dark-brown, 4–5 lighter, but apex of palpomere 5 darkened. Scape, pedicel and flagellomeres dark-brown, except base of 1st flagellomere light brown (see Table <xref ref-type="table" rid="T1600912">1</xref>). Scutum dark-brown, with scattered light setae. Pleura dark brown, mediotergite, laterotergite, anepimeron, anepisternum and preepisternum glabrous. Fore and mid coxae, all femora and tibiae yellow, trochanters black, tarsomeres brown, claws black; basal half of hind coxa dark brown. Wing length 4.8 mm. Sc1, Sc2, Rs, ta, tb and M-stem bare, M1, M2, CuA1, CuA2 and stem of CuA setose on ventral surface. Sc1 ending in costa little beyond Rs. Costa extending beyond tip of R5 only slightly (Fig. <xref ref-type="fig" rid="F1927664">5</xref><xref ref-type="fig" rid="F1927669">a</xref>). Halteres pale yellow. Abdominal tergites and sternites brown, bearing light hairs. 9th tergite dark-brown. Cercus ca. 1.2 times wider than long, with four more or less regular combs (i.e. rows of dark-brown, stout setae): proximal row with 5, second row with 14–15, third row 8–11 and distal row with 11–13 setae; setae of distal row a little longer than setae of proximal row (Fig. <xref ref-type="fig" rid="F1927747">6</xref><xref ref-type="fig" rid="F1927753">b</xref>). Apices of sternal submedian appendages of gonocoxites club-shaped, rounded (Fig. <xref ref-type="fig" rid="F1927747">6</xref><xref ref-type="fig" rid="F1927755">d</xref>, <xref ref-type="fig" rid="F1927756">e</xref>, see Notes below). Inner branch of gonostylus rather long and narrow, bearing a black apical spine and a longer hyaline seta (Fig. <xref ref-type="fig" rid="F1927747">6</xref><xref ref-type="fig" rid="F1927754">c</xref>). Parameres short and straight (Fig. <xref ref-type="fig" rid="F1927747">6</xref><xref ref-type="fig" rid="F1927755">d</xref>, <xref ref-type="fig" rid="F1927756">e</xref>, <xref ref-type="fig" rid="F1927757">f</xref>). Parameral apodemes with lateral lobes (Fig. <xref ref-type="fig" rid="F1927747">6</xref><xref ref-type="fig" rid="F1927755">d</xref>). Aedeagus narrow, its apex curved (Fig. <xref ref-type="fig" rid="F1927747">6</xref><xref ref-type="fig" rid="F1927757">f</xref>). Ejaculatory apodeme with basal projection and paired ventrodistal sclerites.</p></tp:treatment-sec><tp:treatment-sec sec-type="Diagnosis"><title>Diagnosis</title><p>Medium-sized <italic><tp:taxon-name><tp:taxon-name-part taxon-name-part-type="genus">Boletina</tp:taxon-name-part></tp:taxon-name></italic> which is externally similar to <italic><tp:taxon-name><tp:taxon-name-part taxon-name-part-type="genus">B.</tp:taxon-name-part> <tp:taxon-name-part taxon-name-part-type="species">borealis</tp:taxon-name-part></tp:taxon-name></italic> Zetterstedt, wings unpatterned. The new species has small, paired ventrodistal sclerites on the aedeagus, whereas <italic><tp:taxon-name><tp:taxon-name-part taxon-name-part-type="genus">B.</tp:taxon-name-part> <tp:taxon-name-part taxon-name-part-type="species">borealis</tp:taxon-name-part></tp:taxon-name></italic> has larger sclerites. Parameres are short and widely separated, parameral apodemes having distinct lateral lobes.</p></tp:treatment-sec><tp:treatment-sec sec-type="Etymology"><title>Etymology</title><p>The species is named after <tp:taxon-name><tp:taxon-name-part taxon-name-part-type="genus">Kullervo</tp:taxon-name-part></tp:taxon-name>, the son of Kalervo. <tp:taxon-name><tp:taxon-name-part taxon-name-part-type="genus">Kullervo</tp:taxon-name-part></tp:taxon-name> is a tragic character in <italic><tp:taxon-name><tp:taxon-name-part taxon-name-part-type="genus">Kalevala</tp:taxon-name-part></tp:taxon-name></italic>, the Finnish national epic. <italic><tp:taxon-name><tp:taxon-name-part taxon-name-part-type="genus">Kullervo</tp:taxon-name-part></tp:taxon-name></italic> is also the first symphony composed by Jean Sibelius (1892). The name of the new species is a genitive.</p></tp:treatment-sec><tp:treatment-sec sec-type="Distribution"><title>Distribution</title><p>European, so far only known from eastern Finnish Lapland.</p></tp:treatment-sec><tp:treatment-sec sec-type="Ecology"><title>Ecology</title><p>Both collecting sites are pristine boreal forests. The collecting site in Törmäoja was a stream valley with lush vegetation, groundwater seepages and coniferous forest on the valley slopes. At Värriö the habitat was similar with the valley surrounded by sparse pine and spruce forest.</p></tp:treatment-sec><tp:treatment-sec sec-type="Taxon discussion"><title>Taxon discussion</title><p>The new species appears to be closest to <italic><tp:taxon-name><tp:taxon-name-part taxon-name-part-type="genus">B.</tp:taxon-name-part> <tp:taxon-name-part taxon-name-part-type="species">borealis</tp:taxon-name-part></tp:taxon-name></italic> and related species, including <italic><tp:taxon-name><tp:taxon-name-part taxon-name-part-type="genus">B.</tp:taxon-name-part> <tp:taxon-name-part taxon-name-part-type="species">intermedia</tp:taxon-name-part></tp:taxon-name></italic> Lundström and <italic><tp:taxon-name><tp:taxon-name-part taxon-name-part-type="genus">B.</tp:taxon-name-part> <tp:taxon-name-part taxon-name-part-type="species">birulai</tp:taxon-name-part></tp:taxon-name></italic> Lundström. However, the new species is readily distinguished from these based on differences in male hypopygium. Sternal submedian appendages of <italic><tp:taxon-name><tp:taxon-name-part taxon-name-part-type="genus">B.</tp:taxon-name-part> <tp:taxon-name-part taxon-name-part-type="species">kullervoi</tp:taxon-name-part></tp:taxon-name></italic> sp.n. are apically club-shaped, but more truncated among <italic><tp:taxon-name><tp:taxon-name-part taxon-name-part-type="genus">B.</tp:taxon-name-part> <tp:taxon-name-part taxon-name-part-type="species">borealis</tp:taxon-name-part></tp:taxon-name></italic> and other species. Parameres of <italic><tp:taxon-name><tp:taxon-name-part taxon-name-part-type="genus">B.</tp:taxon-name-part> <tp:taxon-name-part taxon-name-part-type="species">kullervoi</tp:taxon-name-part></tp:taxon-name></italic> sp.n. are short and widely separated, including lateral wing-like lobes on the parameral apodemes. Parameres of <italic><tp:taxon-name><tp:taxon-name-part taxon-name-part-type="genus">B.</tp:taxon-name-part> <tp:taxon-name-part taxon-name-part-type="species">borealis</tp:taxon-name-part></tp:taxon-name></italic> and other species are longer, having no such lateral projections. Please also see Notes below.</p></tp:treatment-sec><tp:treatment-sec sec-type="Notes"><title>Notes</title><p><italic><tp:taxon-name><tp:taxon-name-part taxon-name-part-type="genus">Boletina</tp:taxon-name-part> <tp:taxon-name-part taxon-name-part-type="species">kullervoi</tp:taxon-name-part></tp:taxon-name></italic> sp.n. is characterized by the arching apices of the sternal submedian appendages of the gonocoxites. In ventral view the sternal submedian appendages appear to be truncated and slightly oblique, but in reality the apices are club-like, firmly attached to aedeagal complex. If one is trying to remove the aedeagal complex from the hypopygium, apices of sternal submedian appendages remain attached to the aedeagal complex. The ventrodistal sclerites of the ejaculatory apodeme are here termed as paired, because there are short apical and basal projections. However, further morphological study is needed to verify whether these appendages are homologous to similar structures among species such as <italic><tp:taxon-name><tp:taxon-name-part taxon-name-part-type="genus">B.</tp:taxon-name-part> <tp:taxon-name-part taxon-name-part-type="species">borealis</tp:taxon-name-part></tp:taxon-name></italic> and <italic><tp:taxon-name><tp:taxon-name-part taxon-name-part-type="genus">B.</tp:taxon-name-part> <tp:taxon-name-part taxon-name-part-type="species">hyperborea</tp:taxon-name-part></tp:taxon-name></italic> sp.n.</p></tp:treatment-sec><tp:treatment-sec><!--Section generated to contain objects referenced in tp:taxon-treatment.--><fig-group id="F1927664" position="float" orientation="portrait"><caption><p><italic><tp:taxon-name><tp:taxon-name-part taxon-name-part-type="genus">Boletina</tp:taxon-name-part> <tp:taxon-name-part taxon-name-part-type="species">kullervoi</tp:taxon-name-part></tp:taxon-name></italic> Salmela sp.n., holotype male, habitus.</p></caption><fig id="F1927669" position="float" orientation="portrait"><label>Figure 5a.</label><caption><p>Lateral view.</p></caption><graphic xmlns:xlink="http://www.w3.org/1999/xlink" xlink:href="biodiversity_data_journal-4-e7218-g005_a.png" xlink:type="simple" position="float" orientation="portrait" id="oo_59297.png"/></fig><fig id="F1927670" position="float" orientation="portrait"><label>Figure 5b.</label><caption><p>Thorax and head, antero-lateral view.</p></caption><graphic xmlns:xlink="http://www.w3.org/1999/xlink" xlink:href="biodiversity_data_journal-4-e7218-g005_b.jpg" xlink:type="simple" position="float" orientation="portrait" id="oo_58699.jpg"/></fig></fig-group><table-wrap id="T1600912" position="float" orientation="portrait"><label>Table 1.</label><caption><p>Measurements (µm) of the four new <italic><tp:taxon-name><tp:taxon-name-part taxon-name-part-type="genus">Boletina</tp:taxon-name-part></tp:taxon-name></italic> species.</p></caption><table rules="all" border="1" style="width:500px"><tbody><tr><td rowspan="1" colspan="1">
              <bold>trait</bold>
            </td><td rowspan="1" colspan="1">
              <bold><tp:taxon-name><tp:taxon-name-part taxon-name-part-type="genus">B.</tp:taxon-name-part> <tp:taxon-name-part taxon-name-part-type="species">hyperborea</tp:taxon-name-part></tp:taxon-name></bold>
            </td><td rowspan="1" colspan="1"><bold><tp:taxon-name><tp:taxon-name-part taxon-name-part-type="genus">B.</tp:taxon-name-part> <tp:taxon-name-part taxon-name-part-type="species">kullervoi</tp:taxon-name-part></tp:taxon-name></bold> (n=2)</td><td rowspan="1" colspan="1">
              <bold><tp:taxon-name><tp:taxon-name-part taxon-name-part-type="genus">B.</tp:taxon-name-part> <tp:taxon-name-part taxon-name-part-type="species">nuortti</tp:taxon-name-part></tp:taxon-name></bold>
            </td><td rowspan="1" colspan="1">
              <bold><tp:taxon-name><tp:taxon-name-part taxon-name-part-type="genus">B.</tp:taxon-name-part> <tp:taxon-name-part taxon-name-part-type="species">valteri</tp:taxon-name-part></tp:taxon-name></bold>
            </td></tr><tr><td rowspan="1" colspan="1">scape</td><td rowspan="1" colspan="1">120</td><td rowspan="1" colspan="1">120-125</td><td rowspan="1" colspan="1">80</td><td rowspan="1" colspan="1">80</td></tr><tr><td rowspan="1" colspan="1">pedicel</td><td rowspan="1" colspan="1">90</td><td rowspan="1" colspan="1">70-75</td><td rowspan="1" colspan="1">60</td><td rowspan="1" colspan="1">60</td></tr><tr><td rowspan="1" colspan="1">1st flagellomere</td><td rowspan="1" colspan="1">310</td><td rowspan="1" colspan="1">270-290</td><td rowspan="1" colspan="1">160</td><td rowspan="1" colspan="1">120</td></tr><tr><td rowspan="1" colspan="1">2nd flagellomere</td><td rowspan="1" colspan="1">260</td><td rowspan="1" colspan="1">220</td><td rowspan="1" colspan="1">170</td><td rowspan="1" colspan="1">120</td></tr><tr><td rowspan="1" colspan="1">width of 2 flagellomere</td><td rowspan="1" colspan="1">60</td><td rowspan="1" colspan="1">60</td><td rowspan="1" colspan="1">50</td><td rowspan="1" colspan="1">60</td></tr><tr><td rowspan="1" colspan="1">fore tibia</td><td rowspan="1" colspan="1">1325</td><td rowspan="1" colspan="1">1325</td><td rowspan="1" colspan="1">850</td><td rowspan="1" colspan="1">710</td></tr><tr><td rowspan="1" colspan="1">fore 1st tarsomere</td><td rowspan="1" colspan="1">900</td><td rowspan="1" colspan="1">1150</td><td rowspan="1" colspan="1">725</td><td rowspan="1" colspan="1">470</td></tr><tr><td rowspan="1" colspan="1">mid tibia</td><td rowspan="1" colspan="1">1725</td><td rowspan="1" colspan="1">1875</td><td rowspan="1" colspan="1">1125</td><td rowspan="1" colspan="1">n.a.</td></tr><tr><td rowspan="1" colspan="1">mid 1st tarsomere</td><td rowspan="1" colspan="1">1025</td><td rowspan="1" colspan="1">1375</td><td rowspan="1" colspan="1">750</td><td rowspan="1" colspan="1">n.a.</td></tr><tr><td rowspan="1" colspan="1">hind tibia</td><td rowspan="1" colspan="1">2530</td><td rowspan="1" colspan="1">2375</td><td rowspan="1" colspan="1">1500</td><td rowspan="1" colspan="1">1425</td></tr><tr><td rowspan="1" colspan="1">hind 1st tarsomere</td><td rowspan="1" colspan="1">1150</td><td rowspan="1" colspan="1">1325</td><td rowspan="1" colspan="1">925</td><td rowspan="1" colspan="1">725</td></tr><tr><td rowspan="1" colspan="1">ta</td><td rowspan="1" colspan="1">480</td><td rowspan="1" colspan="1">380-400</td><td rowspan="1" colspan="1">200</td><td rowspan="1" colspan="1">130</td></tr><tr><td rowspan="1" colspan="1">M-stem</td><td rowspan="1" colspan="1">450</td><td rowspan="1" colspan="1">250-310</td><td rowspan="1" colspan="1">400</td><td rowspan="1" colspan="1">230</td></tr></tbody></table></table-wrap><fig id="F1927669" position="float" orientation="portrait"><label>Figure 5a.</label><caption><p>Lateral view.</p></caption><graphic xmlns:xlink="http://www.w3.org/1999/xlink" xlink:href="biodiversity_data_journal-4-e7218-g005_a.png" xlink:type="simple" position="float" orientation="portrait" id="oo_59297.png"/></fig><fig-group id="F1927747" position="float" orientation="portrait"><caption><p><italic><tp:taxon-name><tp:taxon-name-part taxon-name-part-type="genus">Boletina</tp:taxon-name-part> <tp:taxon-name-part taxon-name-part-type="species">kullervoi</tp:taxon-name-part></tp:taxon-name></italic> Salmela sp.n., holotype, details of male hypopygium. Abbreviations: cerc=cercus, gst=gonostylus, ssa=sternal submedian appendage, gx=gonocoxite, aed=aedeagus, ej ap=ejaculatory apodeme, par ap=parameral apodeme, par=paramere</p></caption><fig id="F1927752" position="float" orientation="portrait"><label>Figure 6a.</label><caption><p>Hypopygium, ventral view.</p></caption><graphic xmlns:xlink="http://www.w3.org/1999/xlink" xlink:href="biodiversity_data_journal-4-e7218-g006_a.png" xlink:type="simple" position="float" orientation="portrait" id="oo_59299.png"/></fig><fig id="F1927753" position="float" orientation="portrait"><label>Figure 6b.</label><caption><p>9th tergite and cerci, dorsal view.</p></caption><graphic xmlns:xlink="http://www.w3.org/1999/xlink" xlink:href="biodiversity_data_journal-4-e7218-g006_b.png" xlink:type="simple" position="float" orientation="portrait" id="oo_58701.png"/></fig><fig id="F1927754" position="float" orientation="portrait"><label>Figure 6c.</label><caption><p>Gonostylus, inner view.</p></caption><graphic xmlns:xlink="http://www.w3.org/1999/xlink" xlink:href="biodiversity_data_journal-4-e7218-g006_c.png" xlink:type="simple" position="float" orientation="portrait" id="oo_58702.png"/></fig><fig id="F1927755" position="float" orientation="portrait"><label>Figure 6d.</label><caption><p>Aedeagal complex, dorsal view.</p></caption><graphic xmlns:xlink="http://www.w3.org/1999/xlink" xlink:href="biodiversity_data_journal-4-e7218-g006_d.png" xlink:type="simple" position="float" orientation="portrait" id="oo_59300.png"/></fig><fig id="F1927756" position="float" orientation="portrait"><label>Figure 6e.</label><caption><p>Aedeagal complex, ventral view.</p></caption><graphic xmlns:xlink="http://www.w3.org/1999/xlink" xlink:href="biodiversity_data_journal-4-e7218-g006_e.png" xlink:type="simple" position="float" orientation="portrait" id="oo_58704.png"/></fig><fig id="F1927757" position="float" orientation="portrait"><label>Figure 6f.</label><caption><p>Aedeagal complex, lateral view.</p></caption><graphic xmlns:xlink="http://www.w3.org/1999/xlink" xlink:href="biodiversity_data_journal-4-e7218-g006_f.png" xlink:type="simple" position="float" orientation="portrait" id="oo_58705.png"/></fig></fig-group><fig id="F1927753" position="float" orientation="portrait"><label>Figure 6b.</label><caption><p>9th tergite and cerci, dorsal view.</p></caption><graphic xmlns:xlink="http://www.w3.org/1999/xlink" xlink:href="biodiversity_data_journal-4-e7218-g006_b.png" xlink:type="simple" position="float" orientation="portrait" id="oo_58701.png"/></fig><fig id="F1927755" position="float" orientation="portrait"><label>Figure 6d.</label><caption><p>Aedeagal complex, dorsal view.</p></caption><graphic xmlns:xlink="http://www.w3.org/1999/xlink" xlink:href="biodiversity_data_journal-4-e7218-g006_d.png" xlink:type="simple" position="float" orientation="portrait" id="oo_59300.png"/></fig><fig id="F1927756" position="float" orientation="portrait"><label>Figure 6e.</label><caption><p>Aedeagal complex, ventral view.</p></caption><graphic xmlns:xlink="http://www.w3.org/1999/xlink" xlink:href="biodiversity_data_journal-4-e7218-g006_e.png" xlink:type="simple" position="float" orientation="portrait" id="oo_58704.png"/></fig><fig id="F1927754" position="float" orientation="portrait"><label>Figure 6c.</label><caption><p>Gonostylus, inner view.</p></caption><graphic xmlns:xlink="http://www.w3.org/1999/xlink" xlink:href="biodiversity_data_journal-4-e7218-g006_c.png" xlink:type="simple" position="float" orientation="portrait" id="oo_58702.png"/></fig><fig id="F1927757" position="float" orientation="portrait"><label>Figure 6f.</label><caption><p>Aedeagal complex, lateral view.</p></caption><graphic xmlns:xlink="http://www.w3.org/1999/xlink" xlink:href="biodiversity_data_journal-4-e7218-g006_f.png" xlink:type="simple" position="float" orientation="portrait" id="oo_58705.png"/></fig></tp:treatment-sec></tp:taxon-treatment>
