# Supplementary material for: New and poorly known Holarctic species of Boletina Staeger, 1840 (Diptera, Mycetophilidae)
Source: Biodivers Data J. 2016 Jan 18;(4):e7218. doi: 10.3897/BDJ.4.e7218 (PMC4759439; doi:10.3897/BDJ.4.e7218)
Supplement: XML Treatment for Boletina nuortti [file BDJ.4.e7218-treatment4.xml]

<!DOCTYPE tp:taxon-treatment
  PUBLIC "-//TaxonX//DTD Taxonomic Treatment Publishing DTD v0 20100105//EN" "tax-treatment-NSO.dtd">
<tp:taxon-treatment xmlns:tp="http://www.plazi.org/taxpub"><tp:treatment-meta><mixed-citation publication-type="journal"><person-group><name><surname>Salmela</surname><given-names>Jukka</given-names></name><name><surname>Suuronen</surname><given-names>Anna</given-names></name><name><surname>Kaunisto</surname><given-names>Kari M</given-names></name></person-group><article-title>New and poorly known Holarctic species of <italic><tp:taxon-name><tp:taxon-name-part taxon-name-part-type="genus">Boletina</tp:taxon-name-part></tp:taxon-name></italic> Staeger, 1840 (<tp:taxon-name><tp:taxon-name-part taxon-name-part-type="order">Diptera</tp:taxon-name-part></tp:taxon-name>, <tp:taxon-name><tp:taxon-name-part taxon-name-part-type="family">Mycetophilidae</tp:taxon-name-part></tp:taxon-name>)</article-title><source>Biodivers Data J</source><day>18</day><month>1</month><year>2016</year><volume>2016</volume><issue>4</issue><pub-id pub-id-type="doi">10.3897/BDJ.4.e7218</pub-id></mixed-citation></tp:treatment-meta><tp:nomenclature><tp:taxon-name><tp:taxon-name-part taxon-name-part-type="genus">Boletina</tp:taxon-name-part> <tp:taxon-name-part taxon-name-part-type="species">nuortti</tp:taxon-name-part><object-id xmlns:xlink="http://www.w3.org/1999/xlink" content-type="zoobank" xlink:type="simple" object-id-type="ZooBank">urn:lsid:zoobank.org:act:41EC45C7-F933-4715-A296-0FD7CD91D991</object-id></tp:taxon-name><tp:taxon-authority>Salmela</tp:taxon-authority><tp:taxon-status xmlns:xlink="http://www.w3.org/1999/xlink" xlink:type="simple">sp. n.</tp:taxon-status></tp:nomenclature><tp:treatment-sec sec-type="materials"><title>Materials</title><list list-type="alpha-lower" list-content="occurrences"><list-item><p><bold>Type status:</bold> <named-content xmlns:xlink="http://www.w3.org/1999/xlink" content-type="dwc:typeStatus" xlink:type="simple">Holotype</named-content>. <bold>Occurrence:</bold> catalogNumber: <named-content xmlns:xlink="http://www.w3.org/1999/xlink" content-type="dwc:catalogNumber" xlink:type="simple">DIPT-JS-2015-0074</named-content>; recordedBy: <named-content xmlns:xlink="http://www.w3.org/1999/xlink" content-type="dwc:recordedBy" xlink:type="simple">J. Salmela</named-content>; individualCount: <named-content xmlns:xlink="http://www.w3.org/1999/xlink" content-type="dwc:individualCount" xlink:type="simple">1</named-content>; sex: <named-content xmlns:xlink="http://www.w3.org/1999/xlink" content-type="dwc:sex" xlink:type="simple">male</named-content>; <bold>Location:</bold> country: <named-content xmlns:xlink="http://www.w3.org/1999/xlink" content-type="dwc:country" xlink:type="simple">Finland</named-content>; stateProvince: <named-content xmlns:xlink="http://www.w3.org/1999/xlink" content-type="dwc:stateProvince" xlink:type="simple">Lapponia kemensis pars orientalis</named-content>; verbatimLocality: <named-content xmlns:xlink="http://www.w3.org/1999/xlink" content-type="dwc:verbatimLocality" xlink:type="simple">Savukoski, Hannu Ollin vaara</named-content>; verbatimLatitude: <named-content xmlns:xlink="http://www.w3.org/1999/xlink" content-type="dwc:verbatimLatitude" xlink:type="simple">67.8439</named-content>; verbatimLongitude: <named-content xmlns:xlink="http://www.w3.org/1999/xlink" content-type="dwc:verbatimLongitude" xlink:type="simple">29.4685</named-content>; verbatimCoordinateSystem: <named-content xmlns:xlink="http://www.w3.org/1999/xlink" content-type="dwc:verbatimCoordinateSystem" xlink:type="simple">decimal degrees</named-content>; verbatimSRS: <named-content xmlns:xlink="http://www.w3.org/1999/xlink" content-type="dwc:verbatimSRS" xlink:type="simple">WGS84</named-content>; <bold>Event:</bold> samplingProtocol: <named-content xmlns:xlink="http://www.w3.org/1999/xlink" content-type="dwc:samplingProtocol" xlink:type="simple">Malaise trap</named-content>; eventDate: <named-content xmlns:xlink="http://www.w3.org/1999/xlink" content-type="dwc:eventDate" xlink:type="simple">2013-8-7/9-19</named-content>; habitat: <named-content xmlns:xlink="http://www.w3.org/1999/xlink" content-type="dwc:habitat" xlink:type="simple">old-growth boreal forest, dominated by pine and birch</named-content>; <bold>Record Level:</bold> institutionCode: <named-content xmlns:xlink="http://www.w3.org/1999/xlink" content-type="dwc:institutionCode" xlink:type="simple">ZMUT</named-content></p></list-item><list-item><p><bold>Type status:</bold> <named-content xmlns:xlink="http://www.w3.org/1999/xlink" content-type="dwc:typeStatus" xlink:type="simple">Paratype</named-content>. <bold>Occurrence:</bold> catalogNumber: <named-content xmlns:xlink="http://www.w3.org/1999/xlink" content-type="dwc:catalogNumber" xlink:type="simple">DIPT-JS-2015-0159</named-content>; recordedBy: <named-content xmlns:xlink="http://www.w3.org/1999/xlink" content-type="dwc:recordedBy" xlink:type="simple">J. Salmela</named-content>; individualCount: <named-content xmlns:xlink="http://www.w3.org/1999/xlink" content-type="dwc:individualCount" xlink:type="simple">1</named-content>; sex: <named-content xmlns:xlink="http://www.w3.org/1999/xlink" content-type="dwc:sex" xlink:type="simple">male</named-content>; <bold>Location:</bold> country: <named-content xmlns:xlink="http://www.w3.org/1999/xlink" content-type="dwc:country" xlink:type="simple">Finland</named-content>; stateProvince: <named-content xmlns:xlink="http://www.w3.org/1999/xlink" content-type="dwc:stateProvince" xlink:type="simple">Lapponia kemensis pars orientalis</named-content>; verbatimLocality: <named-content xmlns:xlink="http://www.w3.org/1999/xlink" content-type="dwc:verbatimLocality" xlink:type="simple">Savukoski, Hannu Ollin vaara</named-content>; verbatimLatitude: <named-content xmlns:xlink="http://www.w3.org/1999/xlink" content-type="dwc:verbatimLatitude" xlink:type="simple">67.8439</named-content>; verbatimLongitude: <named-content xmlns:xlink="http://www.w3.org/1999/xlink" content-type="dwc:verbatimLongitude" xlink:type="simple">29.4685</named-content>; verbatimCoordinateSystem: <named-content xmlns:xlink="http://www.w3.org/1999/xlink" content-type="dwc:verbatimCoordinateSystem" xlink:type="simple">decimal degrees</named-content>; verbatimSRS: <named-content xmlns:xlink="http://www.w3.org/1999/xlink" content-type="dwc:verbatimSRS" xlink:type="simple">WGS84</named-content>; <bold>Event:</bold> samplingProtocol: <named-content xmlns:xlink="http://www.w3.org/1999/xlink" content-type="dwc:samplingProtocol" xlink:type="simple">Malaise trap</named-content>; eventDate: <named-content xmlns:xlink="http://www.w3.org/1999/xlink" content-type="dwc:eventDate" xlink:type="simple">2013-8-7/9-19</named-content>; habitat: <named-content xmlns:xlink="http://www.w3.org/1999/xlink" content-type="dwc:habitat" xlink:type="simple">old-growth boreal forest, dominated by pine and birch</named-content>; <bold>Record Level:</bold> institutionCode: <named-content xmlns:xlink="http://www.w3.org/1999/xlink" content-type="dwc:institutionCode" xlink:type="simple">JES</named-content></p></list-item></list></tp:treatment-sec><tp:treatment-sec sec-type="Description"><title>Description</title><p>Head dark brown, mouthparts brown and palpomeres brown. Scape and pedicel dark-brown, flagellomeres brown. Scutum brown, rather densely covered by light setae. Pleura brown, mediotergite, laterotergite, anepimeron, anepisternum and preepisternum glabrous. Coxae, femora and tibiae yellow, trochanters infuscated, tarsomeres light-brown, claws black. Wing length 3.4 mm. Sc1, Sc2, Rs, ta, tb, CuA and M-stem bare, apical halves of M1, M2, CuA1 and CuA2 setose on ventral surface. Sc1 ending in costa before Rs. Costa extending beyond tip of R5 to approximately 1/3 of the distance between R5 and M1. Halteres pale. Abdominal tergites and sternites brown, bearing dark hairs. 9th tergite brown, covered by brownish setae. Cercus ca. 1.75 times wider than long, with ca. four irregular combs (i.e. rows of dark-brown, equally long stout setae), total number of setae ca. 50–60 (Fig. <xref ref-type="fig" rid="F2010411">9</xref><xref ref-type="fig" rid="F2010417">b</xref>). Sternal submedian appendages of gonocoxites apically rounded, short and separated by a Y-shaped cleft (Fig. <xref ref-type="fig" rid="F2010411">9</xref><xref ref-type="fig" rid="F2010416">a</xref>). Gonostylus appearing unibranched, but is divided on inner and outer branches (Fig. <xref ref-type="fig" rid="F2010418">10</xref><xref ref-type="fig" rid="F2010423">a</xref>, <xref ref-type="fig" rid="F2010424">b</xref>). Outer branch rather inconspicuous, bearing thin and rather short mesal hairs. Inner branch short, mostly glabrous, with a few small subapical setae, two or three black apical spines and a longer hyaline seta. Aedeagal complex rather short and wide (Fig. <xref ref-type="fig" rid="F2010418">10</xref><xref ref-type="fig" rid="F2010425">c</xref>, <xref ref-type="fig" rid="F2010426">d</xref>, <xref ref-type="fig" rid="F2010427">e</xref>). Parameres monochromatic, short and stout, tapering apically, their apices not exceeding tip of aedeagus (Fig. <xref ref-type="fig" rid="F2010418">10</xref><xref ref-type="fig" rid="F2010426">d</xref>). Parameral apodemes very wide in lateral view (Fig. <xref ref-type="fig" rid="F2010418">10</xref><xref ref-type="fig" rid="F2010427">e</xref>). Ejaculatory apodeme consisting of two short and wide basal lobes. Aedeagus with short ventrodistal sclerites, apex of aedeagus down-curved, coated by a hyaline membrane (Fig. <xref ref-type="fig" rid="F2010418">10</xref><xref ref-type="fig" rid="F2010425">c</xref>, <xref ref-type="fig" rid="F2010427">e</xref>).</p></tp:treatment-sec><tp:treatment-sec sec-type="Diagnosis"><title>Diagnosis</title><p>A medium-sized <italic><tp:taxon-name><tp:taxon-name-part taxon-name-part-type="genus">Boletina</tp:taxon-name-part></tp:taxon-name></italic> species similar to <italic><tp:taxon-name><tp:taxon-name-part taxon-name-part-type="genus">B.</tp:taxon-name-part> <tp:taxon-name-part taxon-name-part-type="species">silvatica</tp:taxon-name-part></tp:taxon-name></italic> Dziedzicki, amongst other species. Apices of the sternal submedian appendages are small, rounded and separated by a Y-shaped cleft. The new species is lacking dorsal projections on the gonostylus, as typical for species such as <italic><tp:taxon-name><tp:taxon-name-part taxon-name-part-type="genus">B.</tp:taxon-name-part> <tp:taxon-name-part taxon-name-part-type="species">silvatica</tp:taxon-name-part></tp:taxon-name></italic>, <italic><tp:taxon-name><tp:taxon-name-part taxon-name-part-type="genus">B.</tp:taxon-name-part> <tp:taxon-name-part taxon-name-part-type="species">subtriangularis</tp:taxon-name-part></tp:taxon-name></italic> Polevoi &amp; Hedmark and <italic><tp:taxon-name><tp:taxon-name-part taxon-name-part-type="genus">B.</tp:taxon-name-part> <tp:taxon-name-part taxon-name-part-type="species">triangularis</tp:taxon-name-part></tp:taxon-name></italic> Polevoi. Parameres of the new species are also distinctly shorter than those of the three above mentioned species. Wings unpatterned.</p></tp:treatment-sec><tp:treatment-sec sec-type="Etymology"><title>Etymology</title><p>The name of the new species is derived from the River Nuortti, a large tributary of the River Tuuloma. Nuortti is derived from north Sami word (nuorti), meaning east; the River Nuortti flows in a NE direction from Finland to Russia. The name of the new species is a noun in apposition.</p></tp:treatment-sec><tp:treatment-sec sec-type="Distribution"><title>Distribution</title><p>European, so far only known from Törmäoja conservation area, eastern Finnish Lapland.</p></tp:treatment-sec><tp:treatment-sec sec-type="Ecology"><title>Ecology</title><p>The type locality is a birch dominated boreal forest, bilberry and cowberry (<italic><tp:taxon-name><tp:taxon-name-part taxon-name-part-type="genus">Vaccinium</tp:taxon-name-part> <tp:taxon-name-part taxon-name-part-type="species">vitis-idaea</tp:taxon-name-part></tp:taxon-name></italic>) on the ground layer.</p></tp:treatment-sec><tp:treatment-sec sec-type="Taxon discussion"><title>Taxon discussion</title><p>The new species is reminiscent of <italic><tp:taxon-name><tp:taxon-name-part taxon-name-part-type="genus">B.</tp:taxon-name-part> <tp:taxon-name-part taxon-name-part-type="species">silvatica</tp:taxon-name-part></tp:taxon-name></italic> and related species, especially the shape of the aedeagus which indicates an affinity to <italic><tp:taxon-name><tp:taxon-name-part taxon-name-part-type="genus">B.</tp:taxon-name-part> <tp:taxon-name-part taxon-name-part-type="species">nuortti</tp:taxon-name-part></tp:taxon-name></italic> sp.n. within this species group. However, species related to <italic><tp:taxon-name><tp:taxon-name-part taxon-name-part-type="genus">B.</tp:taxon-name-part> <tp:taxon-name-part taxon-name-part-type="species">silvatica</tp:taxon-name-part></tp:taxon-name></italic> have a very deep sternal cleft of gonocoxites, whereas the cleft in <italic><tp:taxon-name><tp:taxon-name-part taxon-name-part-type="genus">B.</tp:taxon-name-part> <tp:taxon-name-part taxon-name-part-type="species">nuortti</tp:taxon-name-part></tp:taxon-name></italic> sp.n. is not exceeding the half length of the gonocoxites. In addition, <italic><tp:taxon-name><tp:taxon-name-part taxon-name-part-type="genus">B.</tp:taxon-name-part> <tp:taxon-name-part taxon-name-part-type="species">silvatica</tp:taxon-name-part></tp:taxon-name></italic> and related species possess a dorsal projection on gonostylus, a character absent on <italic><tp:taxon-name><tp:taxon-name-part taxon-name-part-type="genus">B.</tp:taxon-name-part> <tp:taxon-name-part taxon-name-part-type="species">nuortti</tp:taxon-name-part></tp:taxon-name></italic> sp.n. Thirdly, parameres of the new species are relatively short; parameres of <italic><tp:taxon-name><tp:taxon-name-part taxon-name-part-type="genus">B.</tp:taxon-name-part> <tp:taxon-name-part taxon-name-part-type="species">silvatica</tp:taxon-name-part></tp:taxon-name></italic> and related species greatly exceed the length of aedeagus (see e.g. <xref ref-type="bibr" rid="B1972704">Polevoi and Hedmark 2004</xref>).</p></tp:treatment-sec><tp:treatment-sec><!--Section generated to contain objects referenced in tp:taxon-treatment.--><fig-group id="F2010411" position="float" orientation="portrait"><caption><p><italic><tp:taxon-name><tp:taxon-name-part taxon-name-part-type="genus">Boletina</tp:taxon-name-part> <tp:taxon-name-part taxon-name-part-type="species">nuortti</tp:taxon-name-part></tp:taxon-name></italic> Salmela sp.n., holotype male.</p></caption><fig id="F2010416" position="float" orientation="portrait"><label>Figure 9a.</label><caption><p>Hypopygium, ventral view.</p></caption><graphic xmlns:xlink="http://www.w3.org/1999/xlink" xlink:href="biodiversity_data_journal-4-e7218-g009_a.jpg" xlink:type="simple" position="float" orientation="portrait" id="oo_61084.jpg"/></fig><fig id="F2010417" position="float" orientation="portrait"><label>Figure 9b.</label><caption><p>9th tergite, dorsal view.</p></caption><graphic xmlns:xlink="http://www.w3.org/1999/xlink" xlink:href="biodiversity_data_journal-4-e7218-g009_b.png" xlink:type="simple" position="float" orientation="portrait" id="oo_61085.png"/></fig></fig-group><fig id="F2010417" position="float" orientation="portrait"><label>Figure 9b.</label><caption><p>9th tergite, dorsal view.</p></caption><graphic xmlns:xlink="http://www.w3.org/1999/xlink" xlink:href="biodiversity_data_journal-4-e7218-g009_b.png" xlink:type="simple" position="float" orientation="portrait" id="oo_61085.png"/></fig><fig id="F2010416" position="float" orientation="portrait"><label>Figure 9a.</label><caption><p>Hypopygium, ventral view.</p></caption><graphic xmlns:xlink="http://www.w3.org/1999/xlink" xlink:href="biodiversity_data_journal-4-e7218-g009_a.jpg" xlink:type="simple" position="float" orientation="portrait" id="oo_61084.jpg"/></fig><fig-group id="F2010418" position="float" orientation="portrait"><caption><p><italic><tp:taxon-name><tp:taxon-name-part taxon-name-part-type="genus">Boletina</tp:taxon-name-part> <tp:taxon-name-part taxon-name-part-type="species">nuortti</tp:taxon-name-part></tp:taxon-name></italic> Salmela sp.n., holotype male. Abbreviations: aed=aedeagus, ej ap=ejaculatory apodeme, par ap=parameral apodeme, par=paramere, vd scl=ventro distal sclerite.</p></caption><fig id="F2010423" position="float" orientation="portrait"><label>Figure 10a.</label><caption><p>Gonostylus, ventral view.</p></caption><graphic xmlns:xlink="http://www.w3.org/1999/xlink" xlink:href="biodiversity_data_journal-4-e7218-g010_a.png" xlink:type="simple" position="float" orientation="portrait" id="oo_61089.png"/></fig><fig id="F2010424" position="float" orientation="portrait"><label>Figure 10b.</label><caption><p>Gonostylus, dorsal view.</p></caption><graphic xmlns:xlink="http://www.w3.org/1999/xlink" xlink:href="biodiversity_data_journal-4-e7218-g010_b.png" xlink:type="simple" position="float" orientation="portrait" id="oo_61090.png"/></fig><fig id="F2010425" position="float" orientation="portrait"><label>Figure 10c.</label><caption><p>Aedeagal complex, ventral view.</p></caption><graphic xmlns:xlink="http://www.w3.org/1999/xlink" xlink:href="biodiversity_data_journal-4-e7218-g010_c.png" xlink:type="simple" position="float" orientation="portrait" id="oo_61092.png"/></fig><fig id="F2010426" position="float" orientation="portrait"><label>Figure 10d.</label><caption><p>Aedeagal complex, dorsal view.</p></caption><graphic xmlns:xlink="http://www.w3.org/1999/xlink" xlink:href="biodiversity_data_journal-4-e7218-g010_d.png" xlink:type="simple" position="float" orientation="portrait" id="oo_61093.png"/></fig><fig id="F2010427" position="float" orientation="portrait"><label>Figure 10e.</label><caption><p>Aedeagal complex, lateral view.</p></caption><graphic xmlns:xlink="http://www.w3.org/1999/xlink" xlink:href="biodiversity_data_journal-4-e7218-g010_e.png" xlink:type="simple" position="float" orientation="portrait" id="oo_61094.png"/></fig></fig-group><fig id="F2010423" position="float" orientation="portrait"><label>Figure 10a.</label><caption><p>Gonostylus, ventral view.</p></caption><graphic xmlns:xlink="http://www.w3.org/1999/xlink" xlink:href="biodiversity_data_journal-4-e7218-g010_a.png" xlink:type="simple" position="float" orientation="portrait" id="oo_61089.png"/></fig><fig id="F2010424" position="float" orientation="portrait"><label>Figure 10b.</label><caption><p>Gonostylus, dorsal view.</p></caption><graphic xmlns:xlink="http://www.w3.org/1999/xlink" xlink:href="biodiversity_data_journal-4-e7218-g010_b.png" xlink:type="simple" position="float" orientation="portrait" id="oo_61090.png"/></fig><fig id="F2010425" position="float" orientation="portrait"><label>Figure 10c.</label><caption><p>Aedeagal complex, ventral view.</p></caption><graphic xmlns:xlink="http://www.w3.org/1999/xlink" xlink:href="biodiversity_data_journal-4-e7218-g010_c.png" xlink:type="simple" position="float" orientation="portrait" id="oo_61092.png"/></fig><fig id="F2010426" position="float" orientation="portrait"><label>Figure 10d.</label><caption><p>Aedeagal complex, dorsal view.</p></caption><graphic xmlns:xlink="http://www.w3.org/1999/xlink" xlink:href="biodiversity_data_journal-4-e7218-g010_d.png" xlink:type="simple" position="float" orientation="portrait" id="oo_61093.png"/></fig><fig id="F2010427" position="float" orientation="portrait"><label>Figure 10e.</label><caption><p>Aedeagal complex, lateral view.</p></caption><graphic xmlns:xlink="http://www.w3.org/1999/xlink" xlink:href="biodiversity_data_journal-4-e7218-g010_e.png" xlink:type="simple" position="float" orientation="portrait" id="oo_61094.png"/></fig></tp:treatment-sec><ref-list><ref id="B1972704"><element-citation xmlns:xlink="http://www.w3.org/1999/xlink" publication-type="article" xlink:type="simple"><person-group person-group-type="author"><name name-style="western"><surname>Polevoi</surname><given-names>A.</given-names></name><name name-style="western"><surname>Hedmark</surname><given-names>K.</given-names></name></person-group><year>2004</year><article-title>New species of the genus <italic><tp:taxon-name><tp:taxon-name-part taxon-name-part-type="genus">Boletina</tp:taxon-name-part></tp:taxon-name></italic> Staeger (<tp:taxon-name><tp:taxon-name-part taxon-name-part-type="order">Diptera</tp:taxon-name-part></tp:taxon-name>: <tp:taxon-name><tp:taxon-name-part taxon-name-part-type="family">Mycetophilidae</tp:taxon-name-part></tp:taxon-name>) from Fennoscandia</article-title><source>Entomologica Fennica</source><volume>15</volume><fpage>23</fpage><lpage>33</lpage></element-citation></ref></ref-list></tp:taxon-treatment>
