# Supplementary material for: New and poorly known Holarctic species of Boletina Staeger, 1840 (Diptera, Mycetophilidae)
Source: Biodivers Data J. 2016 Jan 18;(4):e7218. doi: 10.3897/BDJ.4.e7218 (PMC4759439; doi:10.3897/BDJ.4.e7218)
Supplement: XML Treatment for Boletina arctica [file BDJ.4.e7218-treatment5.xml]

<!DOCTYPE tp:taxon-treatment
  PUBLIC "-//TaxonX//DTD Taxonomic Treatment Publishing DTD v0 20100105//EN" "tax-treatment-NSO.dtd">
<tp:taxon-treatment xmlns:tp="http://www.plazi.org/taxpub"><tp:treatment-meta><mixed-citation publication-type="journal"><person-group><name><surname>Salmela</surname><given-names>Jukka</given-names></name><name><surname>Suuronen</surname><given-names>Anna</given-names></name><name><surname>Kaunisto</surname><given-names>Kari M</given-names></name></person-group><article-title>New and poorly known Holarctic species of <italic><tp:taxon-name><tp:taxon-name-part taxon-name-part-type="genus">Boletina</tp:taxon-name-part></tp:taxon-name></italic> Staeger, 1840 (<tp:taxon-name><tp:taxon-name-part taxon-name-part-type="order">Diptera</tp:taxon-name-part></tp:taxon-name>, <tp:taxon-name><tp:taxon-name-part taxon-name-part-type="family">Mycetophilidae</tp:taxon-name-part></tp:taxon-name>)</article-title><source>Biodivers Data J</source><day>18</day><month>1</month><year>2016</year><volume>2016</volume><issue>4</issue><pub-id pub-id-type="doi">10.3897/BDJ.4.e7218</pub-id></mixed-citation></tp:treatment-meta><tp:nomenclature><tp:taxon-name><tp:taxon-name-part taxon-name-part-type="genus">Boletina</tp:taxon-name-part> <tp:taxon-name-part taxon-name-part-type="species">arctica</tp:taxon-name-part></tp:taxon-name><tp:taxon-authority>Holmgren, 1872</tp:taxon-authority><tp:nomenclature-citation-list><tp:nomenclature-citation><tp:taxon-name><tp:taxon-name-part taxon-name-part-type="genus">Boletina</tp:taxon-name-part> <tp:taxon-name-part taxon-name-part-type="species">arctica</tp:taxon-name-part></tp:taxon-name><comment> Holmgren, 1872: 105 (<xref ref-type="bibr" rid="B1632844">Holmgren 1872</xref>)</comment></tp:nomenclature-citation><tp:nomenclature-citation><tp:taxon-name><tp:taxon-name-part taxon-name-part-type="genus">Boletina</tp:taxon-name-part> <tp:taxon-name-part taxon-name-part-type="species">arctica</tp:taxon-name-part></tp:taxon-name><comment> var. Edwards, 1933: 612 (<xref ref-type="bibr" rid="B1626474">Edwards 1933</xref>)</comment></tp:nomenclature-citation><tp:nomenclature-citation><tp:taxon-name><tp:taxon-name-part taxon-name-part-type="genus">Boletina</tp:taxon-name-part> <tp:taxon-name-part taxon-name-part-type="species">arctica</tp:taxon-name-part></tp:taxon-name><comment> nec Rübsaamen, 1898: 104 (<xref ref-type="bibr" rid="B1936841">Rübsaamen 1898</xref>), (=<italic><tp:taxon-name><tp:taxon-name-part taxon-name-part-type="genus">Boletina</tp:taxon-name-part> <tp:taxon-name-part taxon-name-part-type="species">digitata</tp:taxon-name-part></tp:taxon-name></italic> Lundström)</comment></tp:nomenclature-citation></tp:nomenclature-citation-list></tp:nomenclature><tp:treatment-sec sec-type="materials"><title>Materials</title><list list-type="alpha-lower" list-content="occurrences"><list-item><p><bold>Type status:</bold> <named-content xmlns:xlink="http://www.w3.org/1999/xlink" content-type="dwc:typeStatus" xlink:type="simple">Other material</named-content>. <bold>Occurrence:</bold> recordedBy: <named-content xmlns:xlink="http://www.w3.org/1999/xlink" content-type="dwc:recordedBy" xlink:type="simple">H.K. Rutz</named-content>; individualCount: <named-content xmlns:xlink="http://www.w3.org/1999/xlink" content-type="dwc:individualCount" xlink:type="simple">3</named-content>; sex: <named-content xmlns:xlink="http://www.w3.org/1999/xlink" content-type="dwc:sex" xlink:type="simple">male</named-content>; <bold>Location:</bold> country: <named-content xmlns:xlink="http://www.w3.org/1999/xlink" content-type="dwc:country" xlink:type="simple">Canada</named-content>; verbatimLocality: <named-content xmlns:xlink="http://www.w3.org/1999/xlink" content-type="dwc:verbatimLocality" xlink:type="simple">Axel Heiberg Island, Wh. Glacier</named-content>; verbatimLatitude: <named-content xmlns:xlink="http://www.w3.org/1999/xlink" content-type="dwc:verbatimLatitude" xlink:type="simple">79.416</named-content>; verbatimLongitude: <named-content xmlns:xlink="http://www.w3.org/1999/xlink" content-type="dwc:verbatimLongitude" xlink:type="simple">-90.750</named-content>; verbatimCoordinateSystem: <named-content xmlns:xlink="http://www.w3.org/1999/xlink" content-type="dwc:verbatimCoordinateSystem" xlink:type="simple">WGS84</named-content>; <bold>Event:</bold> eventDate: <named-content xmlns:xlink="http://www.w3.org/1999/xlink" content-type="dwc:eventDate" xlink:type="simple">1963-7-26</named-content>; <bold>Record Level:</bold> institutionCode: <named-content xmlns:xlink="http://www.w3.org/1999/xlink" content-type="dwc:institutionCode" xlink:type="simple">CNC</named-content></p></list-item><list-item><p><bold>Type status:</bold> <named-content xmlns:xlink="http://www.w3.org/1999/xlink" content-type="dwc:typeStatus" xlink:type="simple">Other material</named-content>. <bold>Occurrence:</bold> recordedBy: <named-content xmlns:xlink="http://www.w3.org/1999/xlink" content-type="dwc:recordedBy" xlink:type="simple">H.K. Rutz</named-content>; individualCount: <named-content xmlns:xlink="http://www.w3.org/1999/xlink" content-type="dwc:individualCount" xlink:type="simple">4</named-content>; sex: <named-content xmlns:xlink="http://www.w3.org/1999/xlink" content-type="dwc:sex" xlink:type="simple">male</named-content>; <bold>Location:</bold> country: <named-content xmlns:xlink="http://www.w3.org/1999/xlink" content-type="dwc:country" xlink:type="simple">Canada</named-content>; verbatimLocality: <named-content xmlns:xlink="http://www.w3.org/1999/xlink" content-type="dwc:verbatimLocality" xlink:type="simple">Axel Heiberg Island, Wolf R.</named-content>; verbatimLatitude: <named-content xmlns:xlink="http://www.w3.org/1999/xlink" content-type="dwc:verbatimLatitude" xlink:type="simple">79.416</named-content>; verbatimLongitude: <named-content xmlns:xlink="http://www.w3.org/1999/xlink" content-type="dwc:verbatimLongitude" xlink:type="simple">-90.750</named-content>; verbatimCoordinateSystem: <named-content xmlns:xlink="http://www.w3.org/1999/xlink" content-type="dwc:verbatimCoordinateSystem" xlink:type="simple">WGS84</named-content>; <bold>Event:</bold> eventDate: <named-content xmlns:xlink="http://www.w3.org/1999/xlink" content-type="dwc:eventDate" xlink:type="simple">1963-7-25</named-content>; <bold>Record Level:</bold> institutionCode: <named-content xmlns:xlink="http://www.w3.org/1999/xlink" content-type="dwc:institutionCode" xlink:type="simple">CNC</named-content></p></list-item><list-item><p><bold>Type status:</bold> <named-content xmlns:xlink="http://www.w3.org/1999/xlink" content-type="dwc:typeStatus" xlink:type="simple">Other material</named-content>. <bold>Occurrence:</bold> recordedBy: <named-content xmlns:xlink="http://www.w3.org/1999/xlink" content-type="dwc:recordedBy" xlink:type="simple">H.K. Rutz</named-content>; individualCount: <named-content xmlns:xlink="http://www.w3.org/1999/xlink" content-type="dwc:individualCount" xlink:type="simple">1</named-content>; sex: <named-content xmlns:xlink="http://www.w3.org/1999/xlink" content-type="dwc:sex" xlink:type="simple">male</named-content>; <bold>Location:</bold> country: <named-content xmlns:xlink="http://www.w3.org/1999/xlink" content-type="dwc:country" xlink:type="simple">Canada</named-content>; verbatimLocality: <named-content xmlns:xlink="http://www.w3.org/1999/xlink" content-type="dwc:verbatimLocality" xlink:type="simple">Axel Heiberg Island, Wolf R.</named-content>; verbatimLatitude: <named-content xmlns:xlink="http://www.w3.org/1999/xlink" content-type="dwc:verbatimLatitude" xlink:type="simple">79.416</named-content>; verbatimLongitude: <named-content xmlns:xlink="http://www.w3.org/1999/xlink" content-type="dwc:verbatimLongitude" xlink:type="simple">-90.750</named-content>; verbatimCoordinateSystem: <named-content xmlns:xlink="http://www.w3.org/1999/xlink" content-type="dwc:verbatimCoordinateSystem" xlink:type="simple">WGS84</named-content>; <bold>Event:</bold> eventDate: <named-content xmlns:xlink="http://www.w3.org/1999/xlink" content-type="dwc:eventDate" xlink:type="simple">1963-7-24</named-content>; <bold>Record Level:</bold> institutionCode: <named-content xmlns:xlink="http://www.w3.org/1999/xlink" content-type="dwc:institutionCode" xlink:type="simple">CNC</named-content></p></list-item><list-item><p><bold>Type status:</bold> <named-content xmlns:xlink="http://www.w3.org/1999/xlink" content-type="dwc:typeStatus" xlink:type="simple">Other material</named-content>. <bold>Occurrence:</bold> recordedBy: <named-content xmlns:xlink="http://www.w3.org/1999/xlink" content-type="dwc:recordedBy" xlink:type="simple">H.K. Rutz</named-content>; individualCount: <named-content xmlns:xlink="http://www.w3.org/1999/xlink" content-type="dwc:individualCount" xlink:type="simple">3</named-content>; sex: <named-content xmlns:xlink="http://www.w3.org/1999/xlink" content-type="dwc:sex" xlink:type="simple">female</named-content>; <bold>Location:</bold> country: <named-content xmlns:xlink="http://www.w3.org/1999/xlink" content-type="dwc:country" xlink:type="simple">Canada</named-content>; verbatimLocality: <named-content xmlns:xlink="http://www.w3.org/1999/xlink" content-type="dwc:verbatimLocality" xlink:type="simple">Axel Heiberg Island, Wolf R.</named-content>; verbatimLatitude: <named-content xmlns:xlink="http://www.w3.org/1999/xlink" content-type="dwc:verbatimLatitude" xlink:type="simple">79.416</named-content>; verbatimLongitude: <named-content xmlns:xlink="http://www.w3.org/1999/xlink" content-type="dwc:verbatimLongitude" xlink:type="simple">-90.750</named-content>; verbatimCoordinateSystem: <named-content xmlns:xlink="http://www.w3.org/1999/xlink" content-type="dwc:verbatimCoordinateSystem" xlink:type="simple">WGS84</named-content>; <bold>Event:</bold> eventDate: <named-content xmlns:xlink="http://www.w3.org/1999/xlink" content-type="dwc:eventDate" xlink:type="simple">1963-7-25</named-content>; <bold>Record Level:</bold> institutionCode: <named-content xmlns:xlink="http://www.w3.org/1999/xlink" content-type="dwc:institutionCode" xlink:type="simple">CNC</named-content></p></list-item><list-item><p><bold>Type status:</bold> <named-content xmlns:xlink="http://www.w3.org/1999/xlink" content-type="dwc:typeStatus" xlink:type="simple">Other material</named-content>. <bold>Occurrence:</bold> recordedBy: <named-content xmlns:xlink="http://www.w3.org/1999/xlink" content-type="dwc:recordedBy" xlink:type="simple">H.K. Rutz</named-content>; individualCount: <named-content xmlns:xlink="http://www.w3.org/1999/xlink" content-type="dwc:individualCount" xlink:type="simple">1</named-content>; sex: <named-content xmlns:xlink="http://www.w3.org/1999/xlink" content-type="dwc:sex" xlink:type="simple">female</named-content>; <bold>Location:</bold> country: <named-content xmlns:xlink="http://www.w3.org/1999/xlink" content-type="dwc:country" xlink:type="simple">Canada</named-content>; verbatimLocality: <named-content xmlns:xlink="http://www.w3.org/1999/xlink" content-type="dwc:verbatimLocality" xlink:type="simple">Axel Heiberg Island, Wh. Glacier</named-content>; verbatimLatitude: <named-content xmlns:xlink="http://www.w3.org/1999/xlink" content-type="dwc:verbatimLatitude" xlink:type="simple">79.416</named-content>; verbatimLongitude: <named-content xmlns:xlink="http://www.w3.org/1999/xlink" content-type="dwc:verbatimLongitude" xlink:type="simple">-90.750</named-content>; verbatimCoordinateSystem: <named-content xmlns:xlink="http://www.w3.org/1999/xlink" content-type="dwc:verbatimCoordinateSystem" xlink:type="simple">WGS84</named-content>; <bold>Event:</bold> eventDate: <named-content xmlns:xlink="http://www.w3.org/1999/xlink" content-type="dwc:eventDate" xlink:type="simple">1963-7-26</named-content>; <bold>Record Level:</bold> institutionCode: <named-content xmlns:xlink="http://www.w3.org/1999/xlink" content-type="dwc:institutionCode" xlink:type="simple">CNC</named-content></p></list-item><list-item><p><bold>Type status:</bold> <named-content xmlns:xlink="http://www.w3.org/1999/xlink" content-type="dwc:typeStatus" xlink:type="simple">Other material</named-content>. <bold>Occurrence:</bold> recordedBy: <named-content xmlns:xlink="http://www.w3.org/1999/xlink" content-type="dwc:recordedBy" xlink:type="simple">H.K. Rutz</named-content>; individualCount: <named-content xmlns:xlink="http://www.w3.org/1999/xlink" content-type="dwc:individualCount" xlink:type="simple">1</named-content>; sex: <named-content xmlns:xlink="http://www.w3.org/1999/xlink" content-type="dwc:sex" xlink:type="simple">female</named-content>; <bold>Location:</bold> country: <named-content xmlns:xlink="http://www.w3.org/1999/xlink" content-type="dwc:country" xlink:type="simple">Canada</named-content>; verbatimLocality: <named-content xmlns:xlink="http://www.w3.org/1999/xlink" content-type="dwc:verbatimLocality" xlink:type="simple">Axel Heiberg Island</named-content>; verbatimLatitude: <named-content xmlns:xlink="http://www.w3.org/1999/xlink" content-type="dwc:verbatimLatitude" xlink:type="simple">79.416</named-content>; verbatimLongitude: <named-content xmlns:xlink="http://www.w3.org/1999/xlink" content-type="dwc:verbatimLongitude" xlink:type="simple">-90.750</named-content>; verbatimCoordinateSystem: <named-content xmlns:xlink="http://www.w3.org/1999/xlink" content-type="dwc:verbatimCoordinateSystem" xlink:type="simple">WGS84</named-content>; <bold>Event:</bold> eventDate: <named-content xmlns:xlink="http://www.w3.org/1999/xlink" content-type="dwc:eventDate" xlink:type="simple">1963-8-4</named-content>; <bold>Record Level:</bold> institutionCode: <named-content xmlns:xlink="http://www.w3.org/1999/xlink" content-type="dwc:institutionCode" xlink:type="simple">CNC</named-content></p></list-item></list></tp:treatment-sec><tp:treatment-sec sec-type="Description"><title>Description</title><p>Redescription</p><p>Male: Head, mouthparts and palpomeres black. Scape, pedicel and flagellomeres dark-brown – black. Scutum dark-brown, with scattered light setae. Pleura dark brown, mediotergite, laterotergite, anepimeron, anepisternum and preepisternum glabrous. Fore coxae, all femora and tibiae yellow, trochanters black, tarsomeres brown, claws black. Mid and hind coxae dark-brown. Wing length 4.8 mm. Sc1, Sc2, Rs, ta, tb and M-stem bare, apical halves of M1, M2 and CuA1, entire CuA2 and stem of CuA setose on dorsal surface. Sc1 ending in costa little before Rs. Costa extending beyond tip of R5 to approximately 1/3 of the distance between R5 and M1. Halteres pale yellow. Abdominal tergites and sternites dark-brown, bearing light hairs. 9th tergite black. Cercus ca. 1.4 times wider than long, having basally 3–4 irregular combs (i.e. rows of dark-brown, stout setae): total number of such setae 37–40. Apex of cercus with a distinct comb, number of setae 14–15. Sternal submedian appendages of gonocoxites short, apically rounded, diverging, pubescent (Fig. <xref ref-type="fig" rid="F2010429">11</xref><xref ref-type="fig" rid="F2010436">c</xref>). Gonocoxite apicomesally with two black spines (Fig. <xref ref-type="fig" rid="F2010429">11</xref><xref ref-type="fig" rid="F2010434">a</xref>). Inner branch of gonostylus pollex-like, bearing two long black apical setae and a black spine. Outer branch of gonostylus rectangular, widest subapically, with a modest apical peak (Fig. <xref ref-type="fig" rid="F2010429">11</xref><xref ref-type="fig" rid="F2010434">a</xref>, <xref ref-type="fig" rid="F2010435">b</xref>). Mesal edge of gonostylus hairy. Parameres short and straight (Fig. <xref ref-type="fig" rid="F2010429">11</xref><xref ref-type="fig" rid="F2010436">c</xref>). Parameral apodemes + parameres resembling the letter L in lateral view (Fig. <xref ref-type="fig" rid="F2010429">11</xref><xref ref-type="fig" rid="F2010437">d</xref>). Aedeagus short and curved (Fig. <xref ref-type="fig" rid="F2010429">11</xref><xref ref-type="fig" rid="F2010437">d</xref>). Ejaculatory apodeme with basal projections. Gonocoxite internally with a narrow, pointed projection (Fig. <xref ref-type="fig" rid="F2010429">11</xref><xref ref-type="fig" rid="F2010434">a</xref>). Close to this projection are two hyaline projections, bearing weak bristles; this latter projection is part of aedeagal complex.</p></tp:treatment-sec><tp:treatment-sec sec-type="Distribution"><title>Distribution</title><p><italic><tp:taxon-name><tp:taxon-name-part taxon-name-part-type="genus">Boletina</tp:taxon-name-part> <tp:taxon-name-part taxon-name-part-type="species">arctica</tp:taxon-name-part></tp:taxon-name></italic> has been recorded from Greenland (<xref ref-type="bibr" rid="B1632844">Holmgren 1872</xref>, <xref ref-type="bibr" rid="B1932917">Söli et al. 2015</xref>), Arctic Russia (<xref ref-type="bibr" rid="B1606884">Zaitzev 1994</xref>) and Akpatok Island, Hudson Strait, low arctic zone of Canada (<xref ref-type="bibr" rid="B1626474">Edwards 1933</xref>). Here we report the species from the high arctic zone, Axel Heiberg Island, Canada.</p></tp:treatment-sec><tp:treatment-sec sec-type="Taxon discussion"><title>Taxon discussion</title><p>Given the rarity of this species, <italic><tp:taxon-name><tp:taxon-name-part taxon-name-part-type="genus">B.</tp:taxon-name-part> <tp:taxon-name-part taxon-name-part-type="species">arctica</tp:taxon-name-part></tp:taxon-name></italic> has been illustrated rather frequently in taxonomic literature. The first to illustrate this species was Rübsaamen (<xref ref-type="bibr" rid="B1936841">Rübsaamen 1898</xref>), but instead of <italic><tp:taxon-name><tp:taxon-name-part taxon-name-part-type="genus">B.</tp:taxon-name-part> <tp:taxon-name-part taxon-name-part-type="species">arctica</tp:taxon-name-part></tp:taxon-name></italic>, he actually figured <italic><tp:taxon-name><tp:taxon-name-part taxon-name-part-type="genus">B.</tp:taxon-name-part> <tp:taxon-name-part taxon-name-part-type="species">digitata</tp:taxon-name-part></tp:taxon-name></italic> Lundström (or some related species of this complex, see Suppl. material <xref ref-type="supplementary-material" rid="S2160310">1</xref>). Johannsen (<xref ref-type="bibr" rid="B1633266">Johannsen 1911</xref>) copied Rübsaamen's illustration of <italic><tp:taxon-name><tp:taxon-name-part taxon-name-part-type="genus">B.</tp:taxon-name-part> <tp:taxon-name-part taxon-name-part-type="species">arctica</tp:taxon-name-part></tp:taxon-name></italic> and gave no additional occurrence data. Later Lundström (<xref ref-type="bibr" rid="B1936886">Lundström 1912</xref>) provided good figures, based on material loaned from ZMUC, Copenhagen, originally collected from Greenland. It is not clear whether a type specimen was examined, but most likely it was a non-type male, since the type material of <italic><tp:taxon-name><tp:taxon-name-part taxon-name-part-type="genus">B.</tp:taxon-name-part> <tp:taxon-name-part taxon-name-part-type="species">arctica</tp:taxon-name-part></tp:taxon-name></italic> is not deposited in ZMUC (<ext-link xmlns:xlink="http://www.w3.org/1999/xlink" ext-link-type="uri" xlink:href="http://www.zmuc.dk/EntoWeb/collections-databaser/Diptera/Mycetophilidae%20all.htm" xlink:type="simple">http://www.zmuc.dk/EntoWeb/collections-databaser/Diptera/Mycetophilidae%20all.htm</ext-link>). Hence, authors after Lundström have followed his interpretation of <italic><tp:taxon-name><tp:taxon-name-part taxon-name-part-type="genus">B.</tp:taxon-name-part> <tp:taxon-name-part taxon-name-part-type="species">arctica</tp:taxon-name-part></tp:taxon-name></italic>. Edwards (<xref ref-type="bibr" rid="B1626474">Edwards 1933</xref>) was actually the first to report this species from North America (Akpatok Island), he illustrated <italic><tp:taxon-name><tp:taxon-name-part taxon-name-part-type="genus">Boletina</tp:taxon-name-part> <tp:taxon-name-part taxon-name-part-type="species">arctica</tp:taxon-name-part></tp:taxon-name></italic> var. According to Edwards, his specimens were slightly different from a male specimen collected from Greenland. However, such differences on the outline of the gonostylus are due to aspect of the gonostylus to the viewer (Fig. <xref ref-type="fig" rid="F2010429">11</xref><xref ref-type="fig" rid="F2010435">b</xref>). <italic><tp:taxon-name><tp:taxon-name-part taxon-name-part-type="genus">Boletina</tp:taxon-name-part> <tp:taxon-name-part taxon-name-part-type="species">arctica</tp:taxon-name-part></tp:taxon-name></italic> was also illustrated by Zaitzev (<xref ref-type="bibr" rid="B1606884">Zaitzev 1994</xref>) and recently by Söli et al. (<xref ref-type="bibr" rid="B1932917">Söli et al. 2015</xref>).</p><p>The species possesses some unique characters that have been misinterpreted in the literature. First of all, <italic><tp:taxon-name><tp:taxon-name-part taxon-name-part-type="genus">B.</tp:taxon-name-part> <tp:taxon-name-part taxon-name-part-type="species">arctica</tp:taxon-name-part></tp:taxon-name></italic> has no sharply pointed parameres (cf. <xref ref-type="bibr" rid="B1626474">Edwards 1933</xref>​, p. 612). Lundström, Edwards and Zaitzev have illustrated these sharply-pointed projections that actually stem from the inner lateral margin of the gonocoxite. Furthermore, close to these projections lie two spinose, hyaline projections that orginate from the aedeagal complex. The parameres themselves are inconspicuous, short and straight.</p></tp:treatment-sec><tp:treatment-sec><!--Section generated to contain objects referenced in tp:taxon-treatment.--><fig-group id="F2010429" position="float" orientation="portrait"><caption><p><italic><tp:taxon-name><tp:taxon-name-part taxon-name-part-type="genus">Boletina</tp:taxon-name-part> <tp:taxon-name-part taxon-name-part-type="species">arctica</tp:taxon-name-part></tp:taxon-name></italic> Holmgren, figures are based on two male specimens from Axel Heiberg Island, Canada. Abbreviations: aed=aedeagus, ej ap=ejaculatory apodeme, par ap=parameral apodeme, par=paramere, ssa=sternal submedian appendage.</p></caption><fig id="F2010434" position="float" orientation="portrait"><label>Figure 11a.</label><caption><p>Hypopygium, ventral view. Sternal submedian appendages of gonogoxites are omitted.</p></caption><graphic xmlns:xlink="http://www.w3.org/1999/xlink" xlink:href="biodiversity_data_journal-4-e7218-g011_a.png" xlink:type="simple" position="float" orientation="portrait" id="oo_61413.png"/></fig><fig id="F2010435" position="float" orientation="portrait"><label>Figure 11b.</label><caption><p>Hypopygium, ventral view. Sternal submedian appendages of gonogoxites are omitted.</p></caption><graphic xmlns:xlink="http://www.w3.org/1999/xlink" xlink:href="biodiversity_data_journal-4-e7218-g011_b.jpg" xlink:type="simple" position="float" orientation="portrait" id="oo_61098.jpg"/></fig><fig id="F2010436" position="float" orientation="portrait"><label>Figure 11c.</label><caption><p>Aedeagal complex, dorsal view.</p></caption><graphic xmlns:xlink="http://www.w3.org/1999/xlink" xlink:href="biodiversity_data_journal-4-e7218-g011_c.png" xlink:type="simple" position="float" orientation="portrait" id="oo_61099.png"/></fig><fig id="F2010437" position="float" orientation="portrait"><label>Figure 11d.</label><caption><p>Aedeagal complex, lateral view.</p></caption><graphic xmlns:xlink="http://www.w3.org/1999/xlink" xlink:href="biodiversity_data_journal-4-e7218-g011_d.png" xlink:type="simple" position="float" orientation="portrait" id="oo_61100.png"/></fig></fig-group><fig id="F2010436" position="float" orientation="portrait"><label>Figure 11c.</label><caption><p>Aedeagal complex, dorsal view.</p></caption><graphic xmlns:xlink="http://www.w3.org/1999/xlink" xlink:href="biodiversity_data_journal-4-e7218-g011_c.png" xlink:type="simple" position="float" orientation="portrait" id="oo_61099.png"/></fig><fig id="F2010434" position="float" orientation="portrait"><label>Figure 11a.</label><caption><p>Hypopygium, ventral view. Sternal submedian appendages of gonogoxites are omitted.</p></caption><graphic xmlns:xlink="http://www.w3.org/1999/xlink" xlink:href="biodiversity_data_journal-4-e7218-g011_a.png" xlink:type="simple" position="float" orientation="portrait" id="oo_61413.png"/></fig><fig id="F2010435" position="float" orientation="portrait"><label>Figure 11b.</label><caption><p>Hypopygium, ventral view. Sternal submedian appendages of gonogoxites are omitted.</p></caption><graphic xmlns:xlink="http://www.w3.org/1999/xlink" xlink:href="biodiversity_data_journal-4-e7218-g011_b.jpg" xlink:type="simple" position="float" orientation="portrait" id="oo_61098.jpg"/></fig><fig id="F2010437" position="float" orientation="portrait"><label>Figure 11d.</label><caption><p>Aedeagal complex, lateral view.</p></caption><graphic xmlns:xlink="http://www.w3.org/1999/xlink" xlink:href="biodiversity_data_journal-4-e7218-g011_d.png" xlink:type="simple" position="float" orientation="portrait" id="oo_61100.png"/></fig><supplementary-material xmlns:xlink="http://www.w3.org/1999/xlink" id="S2160310" orientation="portrait" position="float" xlink:type="simple"><label>Supplementary material 1</label><caption><p>List of described <tp:taxon-name><tp:taxon-name-part taxon-name-part-type="genus">Boletina</tp:taxon-name-part></tp:taxon-name> species</p></caption><p>Data type: data sheet</p><p>Brief description: A list of described <italic><tp:taxon-name><tp:taxon-name-part taxon-name-part-type="genus">Boletina</tp:taxon-name-part></tp:taxon-name></italic> species, including biogeographic range and preliminary comments on taxonomy.</p><p>File: oo_71120.xls</p><media xlink:href="biodiversity_data_journal-4-e7218-s001.xls" mimetype="Microsoft Excel Document" mime-subtype="xls" position="float" orientation="portrait" xlink:type="simple"/><attrib specific-use="authors">Jukka Salmela</attrib></supplementary-material></tp:treatment-sec><ref-list><ref id="B1632844"><element-citation xmlns:xlink="http://www.w3.org/1999/xlink" publication-type="article" xlink:type="simple"><person-group person-group-type="author"><name name-style="western"><surname>Holmgren</surname><given-names>A. E.</given-names></name></person-group><year>1872</year><article-title>Insekter från Nordgrönland, samlade af Prof. A. E. Nordenskiold år 1870</article-title><source>Öfversigt av Kunglika Vetensk-Akad. Förhandlingar</source><volume>29</volume><issue>6</issue><fpage>97</fpage><lpage>105</lpage><comment content-type="language">Swedish</comment></element-citation></ref><ref id="B1626474"><element-citation xmlns:xlink="http://www.w3.org/1999/xlink" publication-type="article" xlink:type="simple"><person-group person-group-type="author"><name name-style="western"><surname>Edwards</surname><given-names>F. W.</given-names></name></person-group><year>1933</year><article-title>Oxford Expedition to Hudson's Strait, 1931: <tp:taxon-name><tp:taxon-name-part taxon-name-part-type="order">Diptera</tp:taxon-name-part></tp:taxon-name> <tp:taxon-name><tp:taxon-name-part taxon-name-part-type="suborder">Nematocera</tp:taxon-name-part></tp:taxon-name>. With notes on some other species of the genus Diamesa</article-title><source>Annals and Magazine of Natural History</source><volume>12</volume><issue>10</issue><fpage>611</fpage><lpage>620</lpage></element-citation></ref><ref id="B1936841"><element-citation xmlns:xlink="http://www.w3.org/1999/xlink" publication-type="article" xlink:type="simple"><person-group person-group-type="author"><name name-style="western"><surname>Rübsaamen</surname><given-names>E. H.</given-names></name></person-group><year>1898</year><article-title>VIII. Grönlandische Mycetophiliden, Cecidomyiden, Psylliden, Aphiden and Gallen</article-title><source>Bibliotheca Zoologica</source><volume>20</volume><fpage>103</fpage><lpage>119</lpage><comment content-type="language">German</comment></element-citation></ref><ref id="B1932917"><element-citation xmlns:xlink="http://www.w3.org/1999/xlink" publication-type="chapter" xlink:type="simple"><person-group person-group-type="author"><name name-style="western"><surname>Söli</surname><given-names>G.</given-names></name><name name-style="western"><surname>Rindal</surname><given-names>E.</given-names></name><name name-style="western"><surname>Gammelmo</surname><given-names>Ø.</given-names></name></person-group><year>2015</year><chapter-title><tp:taxon-name><tp:taxon-name-part taxon-name-part-type="family">Mycetophilidae</tp:taxon-name-part></tp:taxon-name>, <tp:taxon-name><tp:taxon-name-part taxon-name-part-type="family">Bolitophilidae</tp:taxon-name-part></tp:taxon-name> &amp; <tp:taxon-name><tp:taxon-name-part taxon-name-part-type="family">Keroplatidae</tp:taxon-name-part></tp:taxon-name> (Fungus gnats)</chapter-title><person-group person-group-type="editor"><name name-style="western"><surname>Böcher</surname><given-names>J.</given-names></name><name name-style="western"><surname>Kristensen</surname><given-names>N. P.</given-names></name><name name-style="western"><surname>Pape</surname><given-names>T.</given-names></name><name name-style="western"><surname>Vilhelmsen</surname><given-names>L.</given-names></name></person-group><source>The Greenland Entomofauna, An Identification Manual of Insects, Spiders and Their Allies</source><volume>44</volume><publisher-name>Brill</publisher-name><size units="page">881</size><isbn>978-90-04-25640-8</isbn></element-citation></ref><ref id="B1606884"><element-citation xmlns:xlink="http://www.w3.org/1999/xlink" publication-type="book" xlink:type="simple"><person-group person-group-type="author"><name name-style="western"><surname>Zaitzev</surname><given-names>A. I.</given-names></name></person-group><year>1994</year><source>Fungus gnats of the fauna of Russia and adjacent regions. Part 1.</source><publisher-name>Nauka</publisher-name><publisher-loc>Moscow</publisher-loc><size units="page">288</size><comment content-type="language">Russian</comment></element-citation></ref><ref id="B1633266"><element-citation xmlns:xlink="http://www.w3.org/1999/xlink" publication-type="article" xlink:type="simple"><person-group person-group-type="author"><name name-style="western"><surname>Johannsen</surname><given-names>O. A.</given-names></name></person-group><year>1911</year><article-title>The fungus gnats of North America, part III.</article-title><source>Bulletin / Maine Agricultural Experiment Station</source><volume>196</volume><fpage>248</fpage><lpage>328</lpage><pub-id pub-id-type="doi">10.5962/bhl.title.86513</pub-id></element-citation></ref><ref id="B1936886"><element-citation xmlns:xlink="http://www.w3.org/1999/xlink" publication-type="article" xlink:type="simple"><person-group person-group-type="author"><name name-style="western"><surname>Lundström</surname><given-names>C.</given-names></name></person-group><year>1912</year><article-title>Beiträge zur Kenntnis der Dipteren Finlands. VII. Supplement 2. <tp:taxon-name><tp:taxon-name-part taxon-name-part-type="family">Mycetophilidae</tp:taxon-name-part></tp:taxon-name>, <tp:taxon-name><tp:taxon-name-part taxon-name-part-type="family">Tipulidae</tp:taxon-name-part></tp:taxon-name>, <tp:taxon-name><tp:taxon-name-part taxon-name-part-type="family">Cylindrotomidae</tp:taxon-name-part></tp:taxon-name> und <tp:taxon-name><tp:taxon-name-part taxon-name-part-type="family">Limnobiidae</tp:taxon-name-part></tp:taxon-name></article-title><source>Acta Societatis pro Fauna et Flora Fennica</source><volume>36</volume><issue>1</issue><fpage>1</fpage><lpage>70</lpage><comment content-type="language">German</comment></element-citation></ref></ref-list></tp:taxon-treatment>
