# Supplementary material for: New and poorly known Holarctic species of Boletina Staeger, 1840 (Diptera, Mycetophilidae)
Source: Biodivers Data J. 2016 Jan 18;(4):e7218. doi: 10.3897/BDJ.4.e7218 (PMC4759439; doi:10.3897/BDJ.4.e7218)
Supplement: XML Treatment for Boletina pallidula [file BDJ.4.e7218-treatment8.xml]

<!DOCTYPE tp:taxon-treatment
  PUBLIC "-//TaxonX//DTD Taxonomic Treatment Publishing DTD v0 20100105//EN" "tax-treatment-NSO.dtd">
<tp:taxon-treatment xmlns:tp="http://www.plazi.org/taxpub"><tp:treatment-meta><mixed-citation publication-type="journal"><person-group><name><surname>Salmela</surname><given-names>Jukka</given-names></name><name><surname>Suuronen</surname><given-names>Anna</given-names></name><name><surname>Kaunisto</surname><given-names>Kari M</given-names></name></person-group><article-title>New and poorly known Holarctic species of <italic><tp:taxon-name><tp:taxon-name-part taxon-name-part-type="genus">Boletina</tp:taxon-name-part></tp:taxon-name></italic> Staeger, 1840 (<tp:taxon-name><tp:taxon-name-part taxon-name-part-type="order">Diptera</tp:taxon-name-part></tp:taxon-name>, <tp:taxon-name><tp:taxon-name-part taxon-name-part-type="family">Mycetophilidae</tp:taxon-name-part></tp:taxon-name>)</article-title><source>Biodivers Data J</source><day>18</day><month>1</month><year>2016</year><volume>2016</volume><issue>4</issue><pub-id pub-id-type="doi">10.3897/BDJ.4.e7218</pub-id></mixed-citation></tp:treatment-meta><tp:nomenclature><tp:taxon-name><tp:taxon-name-part taxon-name-part-type="genus">Boletina</tp:taxon-name-part> <tp:taxon-name-part taxon-name-part-type="species">pallidula</tp:taxon-name-part></tp:taxon-name><tp:taxon-authority>Edwards, 1925</tp:taxon-authority><tp:nomenclature-citation-list><tp:nomenclature-citation><tp:taxon-name><tp:taxon-name-part taxon-name-part-type="genus">Boletina</tp:taxon-name-part> <tp:taxon-name-part taxon-name-part-type="species">pallidula</tp:taxon-name-part></tp:taxon-name><comment> Edwards, 1925: 573 (<xref ref-type="bibr" rid="B1606996">Edwards 1925</xref>)</comment></tp:nomenclature-citation><tp:nomenclature-citation><tp:taxon-name><tp:taxon-name-part taxon-name-part-type="genus">Boletina</tp:taxon-name-part> <tp:taxon-name-part taxon-name-part-type="species">subnitidula</tp:taxon-name-part></tp:taxon-name><comment> Sasakawa, 1994: 298 (<xref ref-type="bibr" rid="B1633232">Sasakawa 1994</xref>), syn. n.</comment></tp:nomenclature-citation></tp:nomenclature-citation-list></tp:nomenclature><tp:treatment-sec sec-type="Taxon discussion"><title>Taxon discussion</title><p><italic><tp:taxon-name><tp:taxon-name-part taxon-name-part-type="genus">Boletina</tp:taxon-name-part> <tp:taxon-name-part taxon-name-part-type="species">pallidula</tp:taxon-name-part></tp:taxon-name></italic> was described by Edwards (<xref ref-type="bibr" rid="B1606996">Edwards 1925</xref>) from the British Isles, and the male hypopygium has been later illustrated by <xref ref-type="bibr" rid="B1951991">Hutson et al. 1980</xref> and <xref ref-type="bibr" rid="B1606884">Zaitzev 1994</xref>. The species has a European range, including Fennoscandia, northern Russia, Central Europe, Bulgaria and Hungary (<xref ref-type="bibr" rid="B1626930">Chandler 2014</xref>). Sasakawa (<xref ref-type="bibr" rid="B1633232">Sasakawa 1994</xref>) described <italic><tp:taxon-name><tp:taxon-name-part taxon-name-part-type="genus">B.</tp:taxon-name-part> <tp:taxon-name-part taxon-name-part-type="species">subnitidula</tp:taxon-name-part></tp:taxon-name></italic> from the Chiba prefekture in Japan based on material collected from <italic><tp:taxon-name><tp:taxon-name-part taxon-name-part-type="genus">Arisema</tp:taxon-name-part> <tp:taxon-name-part taxon-name-part-type="species">serratum</tp:taxon-name-part></tp:taxon-name></italic> flowers. Sasakawa's description is very detailed, including illustrations on the male hypopygium, and hence we propose it as a junior synonym of <italic><tp:taxon-name><tp:taxon-name-part taxon-name-part-type="genus">B.</tp:taxon-name-part> <tp:taxon-name-part taxon-name-part-type="species">pallidula</tp:taxon-name-part></tp:taxon-name></italic>. In his discussion on <italic><tp:taxon-name><tp:taxon-name-part taxon-name-part-type="genus">B.</tp:taxon-name-part> <tp:taxon-name-part taxon-name-part-type="species">subnitidula</tp:taxon-name-part></tp:taxon-name></italic> Sasakawa (<xref ref-type="bibr" rid="B1633232">Sasakawa 1994</xref>, p. 300) does not mention <italic><tp:taxon-name><tp:taxon-name-part taxon-name-part-type="genus">B.</tp:taxon-name-part> <tp:taxon-name-part taxon-name-part-type="species">pallidula</tp:taxon-name-part></tp:taxon-name></italic>; instead, he compares his new species to rather distant species <italic><tp:taxon-name><tp:taxon-name-part taxon-name-part-type="genus">B.</tp:taxon-name-part> <tp:taxon-name-part taxon-name-part-type="species">nitida</tp:taxon-name-part></tp:taxon-name></italic> Grzegorzek and <italic><tp:taxon-name><tp:taxon-name-part taxon-name-part-type="genus">B.</tp:taxon-name-part> <tp:taxon-name-part taxon-name-part-type="species">dispecta</tp:taxon-name-part></tp:taxon-name></italic> Dziedzicki. It is likely that Sasakawa was not aware of <italic><tp:taxon-name><tp:taxon-name-part taxon-name-part-type="genus">B.</tp:taxon-name-part> <tp:taxon-name-part taxon-name-part-type="species">pallidula</tp:taxon-name-part></tp:taxon-name></italic> while describing <italic><tp:taxon-name><tp:taxon-name-part taxon-name-part-type="genus">B.</tp:taxon-name-part> <tp:taxon-name-part taxon-name-part-type="species">subnitidula</tp:taxon-name-part></tp:taxon-name></italic>.</p></tp:treatment-sec><ref-list><ref id="B1606996"><element-citation xmlns:xlink="http://www.w3.org/1999/xlink" publication-type="article" xlink:type="simple"><person-group person-group-type="author"><name name-style="western"><surname>Edwards</surname><given-names>F. W.</given-names></name></person-group><year>1925</year><article-title>British fungus-gnats (<tp:taxon-name><tp:taxon-name-part taxon-name-part-type="order">Diptera</tp:taxon-name-part></tp:taxon-name>, <tp:taxon-name><tp:taxon-name-part taxon-name-part-type="family">Mycetophilidae</tp:taxon-name-part></tp:taxon-name>). With a revised generic classiﬁcation of the family.</article-title><source>Transactions of the Royal Entomological Society of London</source><volume>1925</volume><fpage>505</fpage><lpage>670</lpage></element-citation></ref><ref id="B1633232"><element-citation xmlns:xlink="http://www.w3.org/1999/xlink" publication-type="article" xlink:type="simple"><person-group person-group-type="author"><name name-style="western"><surname>Sasakawa</surname><given-names>M.</given-names></name></person-group><year>1994</year><article-title>Fungus gnats associated with flowers of the genus <italic><tp:taxon-name><tp:taxon-name-part taxon-name-part-type="genus">Arisaema</tp:taxon-name-part></tp:taxon-name></italic> (<tp:taxon-name><tp:taxon-name-part taxon-name-part-type="family">Araceae</tp:taxon-name-part></tp:taxon-name>). Part 2. <tp:taxon-name><tp:taxon-name-part taxon-name-part-type="family">Keroplatidae</tp:taxon-name-part></tp:taxon-name> and <tp:taxon-name><tp:taxon-name-part taxon-name-part-type="family">Mycetophilidae</tp:taxon-name-part></tp:taxon-name> (<tp:taxon-name><tp:taxon-name-part taxon-name-part-type="order">Diptera</tp:taxon-name-part></tp:taxon-name>)</article-title><source>Transactions of the Shikoku Entomological Society</source><volume>20</volume><fpage>293</fpage><lpage>306</lpage></element-citation></ref><ref id="B1951991"><element-citation xmlns:xlink="http://www.w3.org/1999/xlink" publication-type="book" xlink:type="simple"><person-group person-group-type="author"><name name-style="western"><surname>Hutson</surname><given-names>AM.</given-names></name><name name-style="western"><surname>Ackland</surname><given-names>DM.</given-names></name><name name-style="western"><surname>Kidd</surname><given-names>L.</given-names></name></person-group><year>1980</year><source><tp:taxon-name><tp:taxon-name-part taxon-name-part-type="family">Mycetophilidae</tp:taxon-name-part></tp:taxon-name> (<tp:taxon-name><tp:taxon-name-part taxon-name-part-type="subfamily">Bolitophilinae</tp:taxon-name-part></tp:taxon-name>, <tp:taxon-name><tp:taxon-name-part taxon-name-part-type="subfamily">Ditiomyiinae</tp:taxon-name-part></tp:taxon-name>, <tp:taxon-name><tp:taxon-name-part taxon-name-part-type="subfamily">Diadocidiinae</tp:taxon-name-part></tp:taxon-name>, <tp:taxon-name><tp:taxon-name-part taxon-name-part-type="subfamily">Keroplatinae</tp:taxon-name-part></tp:taxon-name>,<tp:taxon-name><tp:taxon-name-part taxon-name-part-type="subfamily">Sciophilinae</tp:taxon-name-part></tp:taxon-name> and <tp:taxon-name><tp:taxon-name-part taxon-name-part-type="subfamily">Manotinae</tp:taxon-name-part></tp:taxon-name>). <tp:taxon-name><tp:taxon-name-part taxon-name-part-type="order">Diptera</tp:taxon-name-part></tp:taxon-name>,<tp:taxon-name><tp:taxon-name-part taxon-name-part-type="suborder">Nematocera</tp:taxon-name-part></tp:taxon-name></source><publisher-name>Handbooks for Identification of British Insects</publisher-name><size units="page">109</size></element-citation></ref><ref id="B1606884"><element-citation xmlns:xlink="http://www.w3.org/1999/xlink" publication-type="book" xlink:type="simple"><person-group person-group-type="author"><name name-style="western"><surname>Zaitzev</surname><given-names>A. I.</given-names></name></person-group><year>1994</year><source>Fungus gnats of the fauna of Russia and adjacent regions. Part 1.</source><publisher-name>Nauka</publisher-name><publisher-loc>Moscow</publisher-loc><size units="page">288</size><comment content-type="language">Russian</comment></element-citation></ref><ref id="B1626930"><element-citation xmlns:xlink="http://www.w3.org/1999/xlink" publication-type="website" xlink:type="simple"><person-group person-group-type="author"><name name-style="western"><surname>Chandler</surname><given-names>P. J.</given-names></name></person-group><article-title>Fauna Europaea: <tp:taxon-name><tp:taxon-name-part taxon-name-part-type="family">Mycetophilidae</tp:taxon-name-part></tp:taxon-name> 2.6c. Release date 29/4/2013</article-title><uri xlink:type="simple">http://www.fauna-eu.org/cit</uri><date-in-citation content-type="access-date">2015-06-09T00:00:00+03:00</date-in-citation></element-citation></ref></ref-list></tp:taxon-treatment>
